# Supplementary material for: Thrombospondin‐1 Regulates Trophoblast Necroptosis via NEDD4‐Mediated Ubiquitination of TAK1 in Preeclampsia
Source: Adv Sci (Weinh). 2024 Apr 3;11(21):2309002. doi: 10.1002/advs.202309002 (PMC11151050; doi:10.1002/advs.202309002)
Supplement: Supplementary file 2 — Supplemental Table 1 [file ADVS-11-2309002-s003.xls]

Protein	Description	Gene	Spe_1	Spe_2	Spe_3	Normal_Pregnancy_1	Normal_Pregnancy_2	Normal_Pregnancy_3	Normal_Pregnancy_4	sPE.vs.Normal_Pregnancy FC	sPE.vs.Normal_Pregnancy P-value	sPE.vs.Normal_Pregnancy log2FC	sPE.vs.Normal_Pregnancy UP.DOWN	GO_NUM	GO_Description	KEGG_Description	KEGG_EC	KEGG_ko	COG_Function_Description	COG_Function_Class	COG_Class_Description	IPR_Term
A0A0M3R6J9	MAP7 domain containing 2 transcript variant 5	MAP7D2	152.6	111.6	132.1	100.3	87.4	72.4	84.7	1.532482599	0.012293789	0.615870692	up	2	Biological Process:microtubule cytoskeleton organization (GO:0000226),Cellular Component:microtubule cytoskeleton (GO:0015630)	--	--	--	Membrane protein involved in colicin uptake	M	Cell wall/membrane/envelope biogenesis ;	IPR008604 [Microtubule-associated protein 7 family]
A0A024RAC9	Zinc finger, UBR1 type 1, isoform CRA_c	ZUBR1	137.4	118.9	114.8	63.1	76.4	106.9	77.4	1.528103768	0.018216392	0.611742515	up	--	--	E3 ubiquitin-protein ligase UBR4	2.3.2.27	ko05165 Human papillomavirus infection ko05203 Viral carcinogenesis	--	--	--	IPR025704 [E3 ubiquitin ligase, UBR4]
A0A024QZB8	Battenin	CLN3	171.5	146.5	142.9	101.2	109.1	95.9	97.3	1.523007022	0.001424424	0.606922593	up	1	Cellular Component:membrane (GO:0016020)	battenin	--	ko04142 Lysosome	--	--	--	IPR003492 [Batten's disease protein Cln3]
Q92959	Solute carrier organic anion transporter family member 2A1	SLCO2A1	1339.1	1063.6	1415	750.3	924.9	935.3	749.3	1.515050499	0.01046297	0.599365882	up	4	Molecular Function:transporter activity (GO:0005215),Molecular Function:protein binding (GO:0005515),Biological Process:transport (GO:0006810),Cellular Component:membrane (GO:0016020)	solute carrier organic anion transporter family, member 2A	--	--	--	--	--	IPR002350 [Kazal domain] ; IPR004156[Organic anion transporter polypeptide OATP] ; IPR020846[Major facilitator superfamily domain]
D6RHC4	Ankyrin repeat and KH domain-containing protein 1 (Fragment)	ANKHD1	11.4	10.8	9.4	8.9	5.3	6.7	7.1	1.504761905	0.017177853	0.589535231	up	1	Molecular Function:protein binding (GO:0005515)	ankyrin repeat domain-containing protein 17	--	--	Ankyrin repeat	T	Signal transduction mechanisms ;	IPR002110 [Ankyrin repeat] ; IPR020683[Ankyrin repeat-containing domain]
B1B5Q3	N-acylsphingosine amidohydrolase 1 (Fragment)	ASAH1	244.8	209.5	230.7	181.2	109.4	205	118.7	1.486787129	0.049540826	0.572198104	up	--	--	acid ceramidase	3.5.1.23	ko00600 Sphingolipid metabolism ko01100 Metabolic pathways ko04071 Sphingolipid signaling pathway ko04142 Lysosome	Predicted choloylglycine hydrolase	R	General function prediction only ;	IPR029130 [Acid ceramidase, N-terminal] ; IPR029132[Choloylglycine hydrolase/NAAA C-terminal]
A0A384MEE7	Epididymis secretory sperm binding protein		5354.6	4525	5554.1	3334.8	3428.8	3536	3591.3	1.48142069	0.030342339	0.566981392	up	1	Biological Process:cell redox homeostasis (GO:0045454)	endoplasmic reticulum resident protein 44	--	--	Negative regulator of GroEL, contains thioredoxin-like and TPR-like domains	O	Posttranslational modification, protein turnover, chaperones ;	IPR013766 [Thioredoxin domain]
A8K335	Folate gamma-glutamyl hydrolase		2938.8	2052	2627.9	1717.6	1639.5	1592.4	1952.4	1.47180728	0.018544032	0.557588776	up	4	Molecular Function:catalytic activity (GO:0003824),Biological Process:glutamine metabolic process (GO:0006541),Molecular Function:omega peptidase activity (GO:0008242),Molecular Function:hydrolase activity (GO:0016787)	gamma-glutamyl hydrolase	3.4.19.9	ko00790 Folate biosynthesis ko01523 Antifolate resistance	Gamma-glutamyl-gamma-aminobutyrate hydrolase PuuD (putrescine degradation), contains GATase1-like domain	E	Amino acid transport and metabolism ;	IPR011697 [Peptidase C26] ; IPR015527[Peptidase C26, gamma-glutamyl hydrolase]
Q5H9F3	BCL-6 corepressor-like protein 1	BCORL1	552	433.9	410.7	307.9	397.6	296.4	291.6	1.439608298	0.029355789	0.525676323	up	1	Molecular Function:protein binding (GO:0005515)	--	--	--	Ankyrin repeat	T	Signal transduction mechanisms ;	IPR002110 [Ankyrin repeat] ; IPR020683[Ankyrin repeat-containing domain] ; IPR031628[BCL-6 corepressor, non-ankyrin-repeat domain] ; IPR032365[BCL-6 corepressor, PCGF1 binding domain]
A8K134	cDNA FLJ75245, highly similar to Homo sapiens carbamoyl-phosphate synthetase 1, mitochondrial (CPS1), mRNA		1539.8	1527.4	1712.8	1127	963.4	1208.8	1136.8	1.436729787	0.001693391	0.522788752	up	3	Molecular Function:ATP binding (GO:0005524),Biological Process:nitrogen compound metabolic process (GO:0006807),Molecular Function:metal ion binding (GO:0046872)	carbamoyl-phosphate synthase (ammonia)	6.3.4.16	ko00220 Arginine biosynthesis ko00250 Alanine, aspartate and glutamate metabolism ko00910 Nitrogen metabolism ko01100 Metabolic pathways ko01200 Carbon metabolism ko01230 Biosynthesis of amino acids	Carbamoylphosphate synthase small subunit	EF	Amino acid transport and metabolism ; Nucleotide transport and metabolism ;	IPR002474 [Carbamoyl-phosphate synthase, small subunit N-terminal domain] ; IPR005479[Carbamoyl-phosphate synthetase large subunit-like, ATP-binding domain] ; IPR005480[Carbamoyl-phosphate synthetase, large subunit oligomerisation domain] ; IPR005483[Carbamoyl-phosphate synthase large subunit, CPSase domain] ; IPR011607[Methylglyoxal synthase-like domain] ; IPR011761[ATP-grasp fold] ; IPR017926[G…
A0A024R8D5	HCG30600, isoform CRA_a	hCG_30600	146.7	183.3	158.6	124.3	139.2	91	100.2	1.432739535	0.026829776	0.518776359	up	--	--	microsomal prostaglandin-E synthase 1	5.3.99.3	ko00590 Arachidonic acid metabolism ko01100 Metabolic pathways	--	--	--	IPR001129 [Membrane-associated, eicosanoid/glutathione metabolism (MAPEG) protein]
A0A0F7RPZ9	Chorionic gonadotropin beta subunit 1	CGB1	641.5	440.5	547.4	350.9	450.3	360.4	380.9	1.408449487	0.036041168	0.494107823	up	2	Molecular Function:hormone activity (GO:0005179),Cellular Component:extracellular region (GO:0005576)	chorionic gonadotropin, beta polypeptide	--	--	--	--	--	IPR001545 [Gonadotropin, beta subunit] ; IPR006208[Glycoprotein hormone subunit beta, cystine knot]
Q8N357	Solute carrier family 35 member F6	SLC35F6	211.7	168.9	161.1	134.9	116.2	140.7	124.1	1.400012922	0.016963704	0.485440144	up	2	Biological Process:transport (GO:0006810),Cellular Component:integral component of membrane (GO:0016021)	--	--	--	Permease of the drug/metabolite transporter (DMT) superfamily	GER	Carbohydrate transport and metabolism ; Amino acid transport and metabolism ; General function prediction only ;	IPR009262 [Solute carrier family 35 member SLC35F1/F2/F6]
Q9H3G5	Probable serine carboxypeptidase CPVL	CPVL	637.4	627.6	804.4	552	384.3	511.3	526.3	1.397841836	0.029787644	0.483201131	up	2	Molecular Function:serine-type carboxypeptidase activity (GO:0004185),Biological Process:proteolysis (GO:0006508)	vitellogenic carboxypeptidase-like protein	3.4.16.-	--	Carboxypeptidase C (cathepsin A)	E	Amino acid transport and metabolism ;	IPR001563 [Peptidase S10, serine carboxypeptidase]
K7EMD9	Keratin, type I cytoskeletal 13 (Fragment)	KRT13	62.2	57	54.8	34.4	33.9	43.2	54.8	1.395069152	0.042698161	0.480336637	up	2	Molecular Function:structural molecule activity (GO:0005198),Cellular Component:intermediate filament (GO:0005882)	type I keratin, acidic	--	--	--	--	--	IPR001664 [Intermediate filament protein] ; IPR002957[Keratin, type I]
Q4VCS5	Angiomotin	AMOT	2659.1	2288.3	2496.9	1796.2	1969.1	1807.2	1616.2	1.38074107	0.002663597	0.465442797	up	--	--	angiomotin	--	ko04390 Hippo signaling pathway ko04530 Tight junction	--	--	--	IPR009114 [Angiomotin] ; IPR024646[Angiomotin, C-terminal]
Q6FGY1	HPCAL1 protein	HPCAL1	833.2	751	792.1	583.2	601.9	575.6	558.3	1.366278568	0.000227828	0.450251662	up	1	Molecular Function:calcium ion binding (GO:0005509)	--	--	--	Ca2+-binding protein, EF-hand superfamily	T	Signal transduction mechanisms ;	IPR002048 [EF-hand domain]
J3KQN4	60S ribosomal protein L36a	RPL36A	210.9	191.4	163.3	156.3	116.5	147.1	132.7	1.364700205	0.022560735	0.448584057	up	4	Molecular Function:structural constituent of ribosome (GO:0003735),Cellular Component:intracellular (GO:0005622),Cellular Component:ribosome (GO:0005840),Biological Process:translation (GO:0006412)	large subunit ribosomal protein L44e	--	ko03010 Ribosome	Ribosomal protein L44E	J	Translation, ribosomal structure and biogenesis ;	IPR000552 [Ribosomal protein L44e]
Q13641	Trophoblast glycoprotein	TPBG	873.5	905.7	1122.6	710.1	858	622.7	645.8	1.363980352	0.035865118	0.447822863	up	1	Molecular Function:protein binding (GO:0005515)	--	--	--	Leucine-rich repeat (LRR) protein	K	Transcription ;	IPR000372 [Leucine-rich repeat N-terminal domain] ; IPR000483[Cysteine-rich flanking region, C-terminal] ; IPR001611[Leucine-rich repeat] ; IPR003591[Leucine-rich repeat, typical subtype]
Q16768	Glyceraldehyde 3-phosphate dehydrogenase (Fragment)	GAPD	193.6	183.5	186.1	149.6	142.4	127.1	132.4	1.361619825	0.000588093	0.445323947	up	1	Biological Process:oxidation-reduction process (GO:0055114)	glyceraldehyde 3-phosphate dehydrogenase	1.2.1.12	ko00010 Glycolysis / Gluconeogenesis ko01100 Metabolic pathways ko01200 Carbon metabolism ko01230 Biosynthesis of amino acids ko04066 HIF-1 signaling pathway ko05010 Alzheimer's disease	Glyceraldehyde-3-phosphate dehydrogenase/erythrose-4-phosphate dehydrogenase	G	Carbohydrate transport and metabolism ;	IPR020831 [Glyceraldehyde/Erythrose phosphate dehydrogenase family]
Q16651	Prostasin	PRSS8	543.6	470.5	484.4	464.3	347.4	354.7	302.8	1.359923768	0.031646097	0.443525782	up	2	Molecular Function:serine-type endopeptidase activity (GO:0004252),Biological Process:proteolysis (GO:0006508)	prostasin	3.4.21.-	--	Secreted trypsin-like serine protease	O	Posttranslational modification, protein turnover, chaperones ;	IPR001254 [Serine proteases, trypsin domain] ; IPR001314[Peptidase S1A, chymotrypsin family]
Q5BJF2	Sigma intracellular receptor 2	TMEM97	97.6	78.7	89	72.7	58.9	71.5	61.1	1.338884683	0.015301737	0.421031708	up	--	--	--	--	--	--	--	--	IPR033118 [EXPERA domain]
A8K1Z4	cDNA FLJ76704, highly similar to Homo sapiens leukemia inhibitory factor receptor (LIFR), mRNA		575.8	576.1	673.8	470.3	548.6	437.5	371.8	1.331510046	0.031833245	0.413063314	up	1	Molecular Function:protein binding (GO:0005515)	leukemia inhibitory factor receptor	--	ko04060 Cytokine-cytokine receptor interaction ko04550 Signaling pathways regulating pluripotency of stem cells ko04630 Jak-STAT signaling pathway	--	--	--	IPR003961 [Fibronectin type III]
P23434	Glycine cleavage system H protein, mitochondrial	GCSH	936.4	747	921.4	598.4	595.6	732.4	686	1.329454397	0.020836264	0.410834291	up	2	Cellular Component:glycine cleavage complex (GO:0005960),Biological Process:glycine decarboxylation via glycine cleavage system (GO:0019464)	glycine cleavage system H protein	--	ko00260 Glycine, serine and threonine metabolism ko00630 Glyoxylate and dicarboxylate metabolism ko01100 Metabolic pathways ko01200 Carbon metabolism	Glycine cleavage system H protein (lipoate-binding)	E	Amino acid transport and metabolism ;	IPR000089 [Biotin/lipoyl attachment] ; IPR002930[Glycine cleavage system H-protein] ; IPR033753[Glycine cleavage system H-protein/Simiate]
P50749	Ras association domain-containing protein 2	RASSF2	167.6	209.5	171.2	144	132.2	130.6	143.9	1.327522547	0.013251355	0.408736364	up	2	Biological Process:signal transduction (GO:0007165),Biological Process:regulation of apoptotic process (GO:0042981)	Ras association domain-containing protein 2/4	--	ko04392 Hippo signaling pathway - multiple species	--	--	--	IPR000159 [Ras-associating (RA) domain] ; IPR011524[SARAH domain] ; IPR033614[C-terminal RASSF family] ; IPR033618[Ras association domain-containing protein 2]
A0A024RA95	Transmembrane and coiled-coil domains 4, isoform CRA_d	TMCO4	401.8	389.1	372.6	280.1	313.4	304	272.1	1.326379389	0.000883333	0.407493494	up	--	--	--	--	--	--	--	--	IPR007941 [Protein of unknown function DUF726]
P20933	N(4)-(beta-N-acetylglucosaminyl)-L-asparaginase	AGA	59.8	49.3	50.2	43	37.4	47.1	32.9	1.324189526	0.037828347	0.405109624	up	1	Molecular Function:hydrolase activity (GO:0016787)	N4-(beta-N-acetylglucosaminyl)-L-asparaginase	3.5.1.26	ko00511 Other glycan degradation ko04142 Lysosome	Isoaspartyl peptidase or L-asparaginase, Ntn-hydrolase superfamily	E	Amino acid transport and metabolism ;	IPR000246 [Peptidase T2, asparaginase 2]
Q14213	Interleukin-27 subunit beta	EBI3	890	809.8	644.3	557.2	654.6	589.6	566.3	1.320043361	0.034754668	0.400585321	up	1	Molecular Function:protein binding (GO:0005515)	--	--	--	--	--	--	IPR003961 [Fibronectin type III]
A0A024R755	Calumenin, isoform CRA_a	CALU	1602.1	1479.8	1434.6	1255	889.5	1360.1	1088.9	1.310982911	0.039046122	0.390648879	up	1	Molecular Function:calcium ion binding (GO:0005509)	--	--	--	Ca2+-binding protein, EF-hand superfamily	T	Signal transduction mechanisms ;	IPR002048 [EF-hand domain] ; IPR027239[Calumenin]
O75818	Ribonuclease P protein subunit p40	RPP40	20.6	20.5	15.9	15.2	13.4	16.2	13.6	1.301369863	0.033930706	0.380031049	up	--	--	ribonucleases P/MRP protein subunit RPP40	3.1.26.5	ko03008 Ribosome biogenesis in eukaryotes ko03013 RNA transport	--	--	--	IPR013893 [Ribonuclease P, Rpp40]
Q9UHA4	Ragulator complex protein LAMTOR3	LAMTOR3	320.2	284.7	319.1	251.1	216.6	246.6	232.5	1.30122518	0.003150637	0.379870645	up	1	Biological Process:regulation of TOR signaling (GO:0032006)	ragulator complex protein LAMTOR3	--	ko04010 MAPK signaling pathway ko04150 mTOR signaling pathway	--	--	--	IPR015019 [Ragulator complex protein LAMTOR3]
A6NCS6	Uncharacterized protein C2orf72	C2orf72	91.1	101.4	96.3	67.3	86.9	83.9	60.1	1.291303376	0.042764562	0.368827984	up	--	--	--	--	--	--	--	--	IPR027868 [Protein of unknown function DUF4630]
O15427	Monocarboxylate transporter 4	SLC16A3	451.2	409	399.8	319.5	400.2	297.9	286.4	1.288343558	0.036362285	0.365517363	up	6	Cellular Component:integral component of plasma membrane (GO:0005887),Molecular Function:monocarboxylic acid transmembrane transporter activity (GO:0008028),Molecular Function:lactate transmembrane transporter activity (GO:0015129),Biological Process:monocarboxylic acid transport (GO:0015718),Cellular Component:integral component of membrane (GO:0016021),Biological Process:transmembrane transport…	MFS transporter, MCP family, solute carrier family 16 (monocarboxylic acid transporters), member 3	--	ko05230 Central carbon metabolism in cancer	Predicted arabinose efflux permease, MFS family	G	Carbohydrate transport and metabolism ;	IPR011701 [Major facilitator superfamily] ; IPR020846[Major facilitator superfamily domain] ; IPR030756[Monocarboxylate transporter 4]
O43715	TP53-regulated inhibitor of apoptosis 1	TRIAP1	389.9	345.7	380.7	308.7	263.3	305	287.3	1.278364683	0.004614936	0.354299457	up	--	--	TRIAP1/MDM35 family protein	--	--	--	--	--	IPR007918 [Mitochondrial distribution/morphology family 35/apoptosis]
F8WES2	S-methyl-5-thioadenosine phosphorylase	MTAP	129.4	125.6	120.2	88.2	97.5	88.2	118.1	1.276190476	0.025823214	0.351843673	up	1	Molecular Function:S-methyl-5-thioadenosine phosphorylase activity (GO:0017061)	5'-methylthioadenosine phosphorylase	2.4.2.28	ko00270 Cysteine and methionine metabolism ko01100 Metabolic pathways	--	--	--	IPR010044 [Methylthioadenosine phosphorylase (MTAP)]
A0A0J9YXF2	Paraoxonase 2, isoform CRA_a	PON2	576.3	546.6	570.7	533.1	384.7	388.8	469.8	1.271185169	0.037237905	0.346174197	up	2	Molecular Function:arylesterase activity (GO:0004064),Cellular Component:extracellular region (GO:0005576)	--	--		Sugar lactone lactonase YvrE	G	Carbohydrate transport and metabolism ;	IPR002640 [Arylesterase] ; IPR008364[Paraoxonase2]
Q86WA6	Valacyclovir hydrolase	BPHL	162.3	190.2	184.1	143.2	128.1	144.4	148.2	1.268782881	0.007700056	0.343445211	up	--	--	valacyclovir hydrolase	3.1.-.-	--	Lysophospholipase, alpha-beta hydrolase superfamily	I	Lipid transport and metabolism ;	IPR000073 [Alpha/beta hydrolase fold-1]
P14317	Hematopoietic lineage cell-specific protein	HCLS1	328.7	329.2	298	257.7	275.7	233.2	239.4	1.266931743	0.005307202	0.3413388	up	3	Molecular Function:actin binding (GO:0003779),Molecular Function:protein binding (GO:0005515),Biological Process:actin filament polymerization (GO:0030041)	cortactin	--	ko04530 Tight junction ko05100 Bacterial invasion of epithelial cells ko05130 Pathogenic Escherichia coli infection ko05131 Shigellosis ko05205 Proteoglycans in cancer	--	--	--	IPR001452 [SH3 domain] ; IPR003134[Hs1/Cortactin] ; IPR028534[Hematopoietic lineage cell-specific protein]
P61254	60S ribosomal protein L26	RPL26	1042.6	897.2	1085.5	889.9	684.6	771.7	840.6	1.265762939	0.030815967	0.340007232	up	3	Molecular Function:structural constituent of ribosome (GO:0003735),Biological Process:translation (GO:0006412),Cellular Component:large ribosomal subunit (GO:0015934)	large subunit ribosomal protein L26e	--	ko03010 Ribosome	Ribosomal protein L24	J	Translation, ribosomal structure and biogenesis ;	IPR005756 [Ribosomal protein L26/L24P, eukaryotic/archaeal] ; IPR005824[KOW]
A0A5C2GF74	IG c376_heavy_IGHV3-21_IGHD3-9_IGHJ4 (Fragment)		181	162.6	199.9	127.4	155.8	146.7	144.3	1.262045745	0.02159163	0.335764204	up	1	Molecular Function:protein binding (GO:0005515)	immunoglobulin heavy chain	--	ko04020 Calcium signaling pathway ko04064 NF-kappa B signaling pathway ko04072 Phospholipase D signaling pathway ko04145 Phagosome ko04151 PI3K-Akt signaling pathway ko04640 Hematopoietic cell lineage ko04650 Natural killer cell mediated cytotoxicity ko04662 B cell receptor signaling pathway ko04664 Fc epsilon RI signaling pathway ko04666 Fc gamma R-mediated phagocytosis ko04672 Intestinal immune…	--	--	--	IPR003599 [Immunoglobulin subtype] ; IPR007110[Immunoglobulin-like domain] ; IPR013106[Immunoglobulin V-set domain]
I1VE18	SEC22 vesicle trafficking protein B (Fragment)	SEC22B	108.3	95.6	100.8	89.6	63.4	90.5	78.7	1.260914546	0.048238231	0.334470505	up	--	--	vesicle transport protein SEC22	--	ko04130 SNARE interactions in vesicular transport ko04145 Phagosome ko05134 Legionellosis	--	--	--	IPR010908 [Longin domain]
Q59GR1	Niemann-Pick disease, type C1 variant (Fragment)		1921.9	1559.5	1672.9	1344.1	1160.1	1541.6	1408.9	1.259904303	0.041182956	0.333314157	up	2	Molecular Function:lipid transporter activity (GO:0005319),Cellular Component:integral component of membrane (GO:0016021)	Niemann-Pick C1 protein	--	ko04142 Lysosome ko04979 Cholesterol metabolism	Predicted exporter protein, RND superfamily	R	General function prediction only ;	IPR000731 [Sterol-sensing domain] ; IPR003392[Protein patched/dispatched] ; IPR004765[Niemann-Pick C type protein] ; IPR032190[Niemann-Pick C1, N-terminal]
Q8IYS0	Protein Aster-C	GRAMD1C	24.2	26.1	21.7	19	18	18.3	20.9	1.25984252	0.013113819	0.333243408	up	--	--	--	--	--	--	--	--	IPR004182 [GRAM domain] ; IPR031968[Domain of unknown function DUF4782]
Q9C005	Protein dpy-30 homolog	DPY30	298.1	250.8	291.3	251.8	204.2	212.5	222.6	1.257172783	0.021740604	0.330182944	up	--	--	protein dpy-30	--	--	--	--	--	IPR007858 [Dpy-30 motif]
P07686	Beta-hexosaminidase subunit beta	HEXB	5316.6	4284.8	4252.4	3714.2	3646.5	3249.9	4117.4	1.254191563	0.048291069	0.326757719	up	2	Molecular Function:beta-N-acetylhexosaminidase activity (GO:0004563),Biological Process:carbohydrate metabolic process (GO:0005975)	hexosaminidase	3.2.1.52	ko00511 Other glycan degradation ko00520 Amino sugar and nucleotide sugar metabolism ko00531 Glycosaminoglycan degradation ko00603 Glycosphingolipid biosynthesis - globo and isoglobo series ko00604 Glycosphingolipid biosynthesis - ganglio series ko01100 Metabolic pathways ko04142 Lysosome	N-acetyl-beta-hexosaminidase	G	Carbohydrate transport and metabolism ;	IPR015883 [Glycoside hydrolase family 20, catalytic domain] ; IPR025705[Beta-hexosaminidase] ; IPR029019[Beta-hexosaminidase, eukaryotic type, N-terminal]
B7ZKY6	Membrane metallo-endopeptidase	MME	6728.9	6995.9	7196.3	5292.4	6513.3	5033	5432.8	1.252488607	0.017311521	0.32479748	up	2	Molecular Function:metalloendopeptidase activity (GO:0004222),Biological Process:proteolysis (GO:0006508)	neprilysin	3.4.24.11	ko04614 Renin-angiotensin system ko04640 Hematopoietic cell lineage ko04974 Protein digestion and absorption ko05010 Alzheimer's disease	Predicted metalloendopeptidase	O	Posttranslational modification, protein turnover, chaperones ;	IPR000718 [Peptidase M13] ; IPR008753[Peptidase M13, N-terminal domain] ; IPR018497[Peptidase M13, C-terminal domain] ; IPR029727[Neprilysin]
F5GYQ1	V-type proton ATPase subunit	ATP6V0D1	2118	1702.4	1756.2	1497.6	1422.8	1637.3	1399.2	1.248210758	0.032740483	0.319861552	up	2	Molecular Function:hydrogen ion transmembrane transporter activity (GO:0015078),Biological Process:ATP hydrolysis coupled proton transport (GO:0015991)	V-type H+-transporting ATPase subunit d	--	ko00190 Oxidative phosphorylation ko01100 Metabolic pathways ko04142 Lysosome ko04145 Phagosome ko04721 Synaptic vesicle cycle ko04966 Collecting duct acid secretion ko05110 Vibrio cholerae infection ko05120 Epithelial cell signaling in Helicobacter pylori infection ko05152 Tuberculosis ko05203 Viral carcinogenesis ko05323 Rheumatoid arthritis	--	--	--	IPR002843 [ATPase, V0 complex, c/d subunit] ; IPR016727[ATPase, V0 complex, subunit d]
A8K2U2	cDNA FLJ75392, highly similar to Homo sapiens hexokinase II (HKII) mRNA		1345.4	1160.2	1369.8	1056	1153.8	1022.4	915.1	1.245919032	0.024733616	0.317210315	up	6	Biological Process:cellular glucose homeostasis (GO:0001678),Molecular Function:hexokinase activity (GO:0004396),Molecular Function:ATP binding (GO:0005524),Molecular Function:glucose binding (GO:0005536),Biological Process:carbohydrate metabolic process (GO:0005975),Biological Process:carbohydrate phosphorylation (GO:0046835)	hexokinase	2.7.1.1	ko00010 Glycolysis / Gluconeogenesis ko00051 Fructose and mannose metabolism ko00052 Galactose metabolism ko00500 Starch and sucrose metabolism ko00520 Amino sugar and nucleotide sugar metabolism ko00524 Neomycin, kanamycin and gentamicin biosynthesis ko01100 Metabolic pathways ko01200 Carbon metabolism ko04066 HIF-1 signaling pathway ko04910 Insulin signaling pathway ko04930 Type II diabetes mel…	Hexokinase	G	Carbohydrate transport and metabolism ;	IPR001312 [Hexokinase] ; IPR022672[Hexokinase, N-terminal] ; IPR022673[Hexokinase, C-terminal]
Q53GA4	Pleckstrin homology-like domain family A member 2	PHLDA2	431.6	402.7	449.2	366.6	342.1	281.1	384	1.245693211	0.03312192	0.316948806	up	--	--	--	--	--	--	--	--	IPR001849 [Pleckstrin homology domain]
X6R8A1	Carboxypeptidase	CTSA	1970.6	1543.6	1652	1371.8	1287.6	1339.5	1541.1	1.243369434	0.043323039	0.314255019	up	2	Molecular Function:serine-type carboxypeptidase activity (GO:0004185),Biological Process:proteolysis (GO:0006508)	cathepsin A (carboxypeptidase C)	3.4.16.5	ko04142 Lysosome ko04614 Renin-angiotensin system	Carboxypeptidase C (cathepsin A)	E	Amino acid transport and metabolism ;	IPR001563 [Peptidase S10, serine carboxypeptidase]
A4D1W7	Inhibin, beta A (Activin A, activin AB alpha polypeptide)	INHBA	1109.7	1043	986.3	788.6	981.4	793	804	1.243045243	0.022448707	0.313878807	up	4	Molecular Function:hormone activity (GO:0005179),Cellular Component:extracellular region (GO:0005576),Molecular Function:growth factor activity (GO:0008083),Biological Process:growth (GO:0040007)	inhibin, beta	--	ko04350 TGF-beta signaling pathway ko04550 Signaling pathways regulating pluripotency of stem cells	--	--	--	IPR000491 [Inhibin, beta A subunit] ; IPR001111[Transforming growth factor-beta, N-terminal] ; IPR001839[Transforming growth factor-beta, C-terminal] ; IPR015615[Transforming growth factor-beta-related]
Q7L523	Ras-related GTP-binding protein A	RRAGA	664.1	552.5	628.2	520	475.5	488	495.7	1.2427917	0.009836165	0.313584512	up	1	Molecular Function:GTP binding (GO:0005525)	Ras-related GTP-binding protein A/B	--	ko04140 Autophagy - animal ko04150 mTOR signaling pathway	GTPase SAR1 family domain	R	General function prediction only ;	IPR006762 [Gtr1/RagA G protein]
P20645	Cation-dependent mannose-6-phosphate receptor	M6PR	457.6	393.1	445.4	373.9	337.7	343.6	339.8	1.238805257	0.007686074	0.30894941	up	5	Cellular Component:lytic vacuole (GO:0000323),Molecular Function:mannose binding (GO:0005537),Molecular Function:mannose transmembrane transporter activity (GO:0015578),Biological Process:mannose transport (GO:0015761),Cellular Component:integral component of membrane (GO:0016021)	cation-dependent mannose-6-phosphate receptor	--	ko04142 Lysosome ko04145 Phagosome	--	--	--	IPR000296 [Cation-dependent mannose-6-phosphate receptor] ; IPR028927[Mannose-6-phosphate receptor]
A0A286YFF7	Palmitoyl-protein thioesterase 1	PPT1	1265.7	1033.9	984.6	811.3	930.9	895.2	910.9	1.234093322	0.046421471	0.303451495	up	3	Biological Process:protein depalmitoylation (GO:0002084),Molecular Function:palmitoyl-(protein) hydrolase activity (GO:0008474),Molecular Function:palmitoyl hydrolase activity (GO:0098599)	palmitoyl-protein thioesterase	3.1.2.22	ko00062 Fatty acid elongation ko01100 Metabolic pathways ko01212 Fatty acid metabolism ko04142 Lysosome	--	--	--	IPR002472 [Palmitoyl protein thioesterase] ; IPR030294[Palmitoyl-protein thioesterase 1]
P49715	CCAAT/enhancer-binding protein alpha	CEBPA	50.8	56.4	48	41.6	39.3	40.1	47	1.231746032	0.020477521	0.300704824	up	1	Molecular Function:sequence-specific DNA binding (GO:0043565)	CCAAT/enhancer binding protein (C/EBP), alpha	--	ko04932 Non-alcoholic fatty liver disease (NAFLD) ko05200 Pathways in cancer ko05202 Transcriptional misregulation in cancer ko05221 Acute myeloid leukemia	--	--	--	IPR004827 [Basic-leucine zipper domain]
Q0VD83	Apolipoprotein B receptor	APOBR	100.2	117.7	100.3	95.7	82.2	82.9	84.1	1.230115009	0.023348559	0.298793206	up	2	Biological Process:lipid transport (GO:0006869),Molecular Function:lipoprotein particle receptor activity (GO:0030228)	--	--	--	Uncharacterized conserved protein	S	Function unknown ;	IPR026158 [Apolipoprotein B receptor]
Q8NI22	Multiple coagulation factor deficiency protein 2	MCFD2	1305.4	1336.6	1331.5	1086.6	1132.2	1080.1	1018.3	1.227184286	0.000370671	0.295351915	up	1	Molecular Function:calcium ion binding (GO:0005509)	multiple coagulation factor deficiency protein 2	--	--	--	--	--	IPR002048 [EF-hand domain]
A0A024R0H1	Solute carrier family 16 (Monocarboxylic acid transporters), member 1, isoform CRA_b	SLC16A1	1243	1214	1163	1042.3	1027.7	961.3	903.2	1.226754776	0.003402205	0.294846888	up	6	Cellular Component:integral component of plasma membrane (GO:0005887),Molecular Function:monocarboxylic acid transmembrane transporter activity (GO:0008028),Molecular Function:lactate transmembrane transporter activity (GO:0015129),Biological Process:monocarboxylic acid transport (GO:0015718),Cellular Component:integral component of membrane (GO:0016021),Biological Process:transmembrane transport…	MFS transporter, MCP family, solute carrier family 16 (monocarboxylic acid transporters), member 1	--	--	Predicted arabinose efflux permease, MFS family	G	Carbohydrate transport and metabolism ;	IPR011701 [Major facilitator superfamily] ; IPR020846[Major facilitator superfamily domain] ; IPR030757[Monocarboxylate transporter 1]
A0A224AV41	Adenomatous polyposis coli protein isoform t	APC	24.2	24	27.7	22	17.6	21.8	21.2	1.225181598	0.032174809	0.292995603	up	14	Biological Process:mitotic cytokinesis (GO:0000281),Molecular Function:protein binding (GO:0005515),Cellular Component:nucleus (GO:0005634),Cellular Component:cytoplasm (GO:0005737),Biological Process:cellular response to DNA damage stimulus (GO:0006974),Biological Process:negative regulation of microtubule depolymerization (GO:0007026),Biological Process:cell cycle arrest (GO:0007050),Molecular …	adenomatosis polyposis coli protein	--	ko04310 Wnt signaling pathway ko04390 Hippo signaling pathway ko04550 Signaling pathways regulating pluripotency of stem cells ko04810 Regulation of actin cytoskeleton ko05165 Human papillomavirus infection ko05166 HTLV-I infection ko05200 Pathways in cancer ko05206 MicroRNAs in cancer ko05210 Colorectal cancer ko05213 Endometrial cancer ko05217 Basal cell carcinoma ko05224 Breast cancer ko05225 …	--	--	--	IPR000225 [Armadillo] ; IPR009223[Adenomatous polyposis coli protein repeat] ; IPR009224[SAMP] ; IPR009232[EB-1 binding] ; IPR009234[Adenomatous polyposis coli protein basic domain] ; IPR009240[Adenomatous polyposis coli protein, 15 residue repeat] ; IPR026818[Adenomatous polyposis coli (APC) family] ; IPR026836[Adenomatous polyposis coli]
O75369	Filamin-B	FLNB	28325	26623	32039.5	23515.2	25652.9	22840.1	22714.8	1.224447424	0.019173248	0.292130828	up	4	Molecular Function:actin binding (GO:0003779),Molecular Function:protein binding (GO:0005515),Biological Process:actin cytoskeleton organization (GO:0030036),Biological Process:cell differentiation (GO:0030154)	filamin	--	ko04010 MAPK signaling pathway ko04510 Focal adhesion ko05132 Salmonella infection ko05205 Proteoglycans in cancer	Uncharacterized surface anchored protein	S	Function unknown ;	IPR001298 [Filamin/ABP280 repeat] ; IPR001715[Calponin homology domain] ; IPR017868[Filamin/ABP280 repeat-like] ; IPR029874[Filamin-B]
Q68CQ7	Glycosyltransferase 8 domain-containing protein 1	GLT8D1	593.2	469.2	500	429.7	449.6	439.8	382.9	1.223971798	0.044574983	0.291570317	up	--	--	--	--	--	Lipopolysaccharide biosynthesis protein, LPS:glycosyltransferase	M	Cell wall/membrane/envelope biogenesis ;	IPR002495 [Glycosyl transferase, family 8]
A0A384MEB1	Epididymis secretory sperm binding protein		131.5	146.5	143.8	117	120.1	108.4	116.9	1.216262976	0.003677529	0.282455197	up	1	Molecular Function:structural constituent of eye lens (GO:0005212)	heat shock protein beta-6	--	--	--	--	--	IPR001436 [Alpha crystallin/Heat shock protein] ; IPR002068[Alpha crystallin/Hsp20 domain] ; IPR003090[Alpha-crystallin, N-terminal] ; IPR012273[Alpha-crystallin, subunit B] ; IPR031107[Small heat shock protein HSP20]
Q5SW24	Dapper homolog 2	DACT2	39.7	44	49.8	35.9	38.5	33.5	38.6	1.215017065	0.039187898	0.280976577	up	--	--	dapper	--	--	--	--	--	IPR024843 [Dapper] ; IPR024853[Dact2]
Q8N6L1	Keratinocyte-associated protein 2	KRTCAP2	120	115.2	125.3	85.1	100.7	95.6	114.5	1.214111308	0.039015162	0.279900691	up	--	--	--	--	--	--	--	--	IPR018614 [Keratinocyte-associated protein 2]
Q99541	Perilipin-2	PLIN2	518.3	547.1	613.6	477.3	505.7	428.6	432.9	1.213698383	0.028058313	0.279409941	up	--	--	perilipin-2	--	ko03320 PPAR signaling pathway	--	--	--	IPR004279 [Perilipin]
D6W551	Chromosome 2 open reading frame 28, isoform CRA_d	C2orf28	366.8	295.3	319.3	278	271.2	278.1	251	1.213515101	0.029841262	0.279192061	up	1	Molecular Function:protein binding (GO:0005515)	--	--	--	--	--	--	IPR000742 [EGF-like domain]
P49207	60S ribosomal protein L34	RPL34	1640.7	1472.1	1441.9	1390.7	1104.6	1302.2	1208.3	1.213179379	0.030530109	0.278792881	up	4	Molecular Function:structural constituent of ribosome (GO:0003735),Cellular Component:intracellular (GO:0005622),Cellular Component:ribosome (GO:0005840),Biological Process:translation (GO:0006412)	large subunit ribosomal protein L34e	--	ko03010 Ribosome	Ribosomal protein L34E	J	Translation, ribosomal structure and biogenesis ;	IPR008195 [Ribosomal protein L34Ae]
P98172	Ephrin-B1	EFNB1	496.8	482.9	437.4	443.6	391.8	394.4	329.5	1.211740311	0.046913098	0.277080547	up	1	Cellular Component:membrane (GO:0016020)	ephrin-B	--	ko04360 Axon guidance	--	--	--	IPR001799 [Ephrin receptor-binding domain] ; IPR031328[Ephrin]
Q9UI14	Prenylated Rab acceptor protein 1	RABAC1	255.5	211.8	212.8	188	175.8	184.7	201.2	1.209550487	0.033978597	0.274470989	up	--	--	PRA1 family protein 1	--	--	--	--	--	IPR004895 [Prenylated rab acceptor PRA1]
X5D2I6	G protein-coupled receptor 89B isoform B (Fragment)	GPR89B	325	306	308.9	233.6	279.6	254.2	272.1	1.205579606	0.009552463	0.269726917	up	1	Cellular Component:membrane (GO:0016020)	golgi pH regulator	--	--	--	--	--	IPR015672 [The Golgi pH regulator/GPCR-type G protein] ; IPR022535[Golgi pH regulator, conserved domain] ; IPR025969[Abscisic acid G-protein coupled receptor-like domain]
A8K7Y1	Solute carrier family 40 protein		1909.5	1856.2	1733.7	1614.3	1543.6	1632	1294.3	1.205176249	0.02811535	0.269244146	up	3	Molecular Function:iron ion transmembrane transporter activity (GO:0005381),Cellular Component:integral component of membrane (GO:0016021),Biological Process:iron ion transmembrane transport (GO:0034755)	solute carrier family 40 (iron-regulated transporter), member 1	--	ko04216 Ferroptosis ko04978 Mineral absorption	--	--	--	IPR009716 [Ferroporti-1]
A0A5F9ZHM4	L-lactate dehydrogenase	LDHB	5954.4	5485	5686.8	4265.2	4991.9	4897.3	4821.1	1.203390337	0.00769637	0.267104677	up	3	Molecular Function:oxidoreductase activity (GO:0016491),Biological Process:carboxylic acid metabolic process (GO:0019752),Biological Process:oxidation-reduction process (GO:0055114)	L-lactate dehydrogenase	1.1.1.27	ko00010 Glycolysis / Gluconeogenesis ko00270 Cysteine and methionine metabolism ko00620 Pyruvate metabolism ko00640 Propanoate metabolism ko01100 Metabolic pathways ko04922 Glucagon signaling pathway	Malate/lactate dehydrogenase	C	Energy production and conversion ;	IPR001236 [Lactate/malate dehydrogenase, N-terminal] ; IPR001557[L-lactate/malate dehydrogenase] ; IPR022383[Lactate/malate dehydrogenase, C-terminal]
Q86SF2	N-acetylgalactosaminyltransferase 7	GALNT7	759.5	718.1	761.3	617.3	685.7	604.2	578.6	1.200901118	0.00826259	0.264117365	up	--	--	polypeptide N-acetylgalactosaminyltransferase	2.4.1.41	ko00512 Mucin type O-glycan biosynthesis ko01100 Metabolic pathways	Uncharacterized conserved protein RhaS, contains 28 RHS repeats	R	General function prediction only ;	IPR000772 [Ricin B, lectin domain] ; IPR001173[Glycosyltransferase 2-like]
A0A0K1H1B1	Putative ATP-dependent RNA helicase DDX60	DDX60L	41.6	35.9	44.5	37.5	31.6	33.1	33.3	1.200492005	0.047015968	0.263625795	up	2	Molecular Function:nucleic acid binding (GO:0003676),Molecular Function:ATP binding (GO:0005524)	ATP-dependent RNA helicase DDX60	3.6.4.13	--	Superfamily II RNA helicase	L	Replication, recombination and repair ;	IPR001650 [Helicase, C-terminal] ; IPR011545[DEAD/DEAH box helicase domain] ; IPR014001[Helicase superfamily 1/2, ATP-binding domain]
A0A0S2Z3F6	Cholesteryl ester transfer protein plasma isoform 1 (Fragment)	CETP	75.7	79.8	72	77.8	94.7	95.2	96.5	0.832875709	0.041270007	-0.263826878	down	4	Molecular Function:lipid binding (GO:0008289),Molecular Function:cholesterol transporter activity (GO:0017127),Cellular Component:high-density lipoprotein particle (GO:0034364),Biological Process:reverse cholesterol transport (GO:0043691)	cholesteryl ester transfer protein	--	ko04979 Cholesterol metabolism	--	--	--	IPR001124 [Lipid-binding serum glycoprotein, C-terminal] ; IPR017130[Cholesteryl ester transfer] ; IPR017942[Lipid-binding serum glycoprotein, N-terminal] ; IPR032942[BPI/LBP/Plunc family]
Q9BYE4	Small proline-rich protein 2G	SPRR2G	107.6	125.8	124.7	158.4	132.8	141	142.1	0.831388937	0.029620369	-0.266404544	down	1	Cellular Component:cornified envelope (GO:0001533)	--	--	--	--	--	--	IPR026075 [Small proline-rich protein/late cornified envelope protein] ; IPR029142[Small proline-rich protein 2]
O94921	Cyclin-dependent kinase 14	CDK14	173.6	199.8	203.5	240.1	222.1	237.2	227.6	0.829773463	0.008150172	-0.269210576	down	3	Molecular Function:protein kinase activity (GO:0004672),Molecular Function:ATP binding (GO:0005524),Biological Process:protein phosphorylation (GO:0006468)	cyclin-dependent kinase 14	2.7.11.22	ko05202 Transcriptional misregulation in cancer	PASTA domain, binds beta-lactams	M	Cell wall/membrane/envelope biogenesis ;	IPR000719 [Protein kinase domain]
A0A024R6Y2	Nuclear transport factor 2, isoform CRA_a	NUTF2	1275	1390.4	1503.2	1613.3	1810	1494.1	1790.8	0.828558083	0.040657404	-0.271325259	down	2	Cellular Component:intracellular (GO:0005622),Biological Process:transport (GO:0006810)	--	--	--	--	--	--	IPR002075 [Nuclear transport factor 2] ; IPR018222[Nuclear transport factor 2, eukaryote]
A0A5C2G7I5	IGH c298_heavy__IGHV3-33_IGHD3-10_IGHJ4 (Fragment)		274.5	264.2	244.4	308	299.9	343.7	316.3	0.823513947	0.008879394	-0.280135011	down	1	Molecular Function:protein binding (GO:0005515)	immunoglobulin heavy chain	--	ko04020 Calcium signaling pathway ko04064 NF-kappa B signaling pathway ko04072 Phospholipase D signaling pathway ko04145 Phagosome ko04151 PI3K-Akt signaling pathway ko04640 Hematopoietic cell lineage ko04650 Natural killer cell mediated cytotoxicity ko04662 B cell receptor signaling pathway ko04664 Fc epsilon RI signaling pathway ko04666 Fc gamma R-mediated phagocytosis ko04672 Intestinal immune…	--	--	--	IPR003599 [Immunoglobulin subtype] ; IPR007110[Immunoglobulin-like domain] ; IPR013106[Immunoglobulin V-set domain]
A0A2X0SYX6	DLC1 (Fragment)	DLC1	93	99.4	92.6	119.1	99.8	130	114.3	0.820379965	0.04159455	-0.285635835	down	5	Molecular Function:GTPase activator activity (GO:0005096),Molecular Function:protein binding (GO:0005515),Biological Process:signal transduction (GO:0007165),Molecular Function:lipid binding (GO:0008289),Biological Process:regulation of Rho protein signal transduction (GO:0035023)	deleted in liver cancer protein	--	--	--	--	--	IPR000198 [Rho GTPase-activating protein domain] ; IPR001660[Sterile alpha motif domain] ; IPR002913[START domain] ; IPR028854[Rho GTPase-activating protein 7]
O95865	N(G),N(G)-dimethylarginine dimethylaminohydrolase 2	DDAH2	1620.2	1754.9	1667.2	1936.8	1817.3	2118.2	2323.2	0.820336363	0.04117526	-0.285712514	down	4	Biological Process:citrulline metabolic process (GO:0000052),Biological Process:arginine catabolic process (GO:0006527),Molecular Function:dimethylargininase activity (GO:0016403),Biological Process:positive regulation of nitric oxide biosynthetic process (GO:0045429)	dimethylargininase	3.5.3.18	--	N-Dimethylarginine dimethylaminohydrolase	E	Amino acid transport and metabolism ;	IPR033199 [Dimethylarginine dimethylaminohydrolase/arginine deiminase] ; IPR033202[N(G),N(G)-dimethylarginine dimethylaminohydrolase 2]
A0A0G2JS53	Baculoviral IAP repeat-containing protein 1	NAIP	124.1	139.5	134.5	168.3	183.6	154.6	142.9	0.81736988	0.043795396	-0.290939014	down	--	--	baculoviral IAP repeat-containing protein 1	--	ko04621 NOD-like receptor signaling pathway ko05134 Legionellosis	--	--	--	IPR001370 [BIR repeat] ; IPR003593[AAA+ ATPase domain] ; IPR007111[NACHT nucleoside triphosphatase]
P07204	Thrombomodulin	THBD	215.3	224.9	211.2	270	270.7	277.1	245.8	0.816597718	0.002665089	-0.292302558	down	4	Molecular Function:transmembrane signaling receptor activity (GO:0004888),Molecular Function:calcium ion binding (GO:0005509),Molecular Function:protein binding (GO:0005515),Cellular Component:integral component of membrane (GO:0016021)	thrombomodulin	--	ko04610 Complement and coagulation cascades ko04933 AGE-RAGE signaling pathway in diabetic complications ko05418 Fluid shear stress and atherosclerosis	--	--	--	IPR000742 [EGF-like domain] ; IPR001304[C-type lectin-like] ; IPR001881[EGF-like calcium-binding domain] ; IPR015149[Thrombomodulin-like, EGF-like] ; IPR026823[Complement Clr-like EGF domain]
A0A2Y9CYF0	Ig heavy chain variable region (Fragment)	IgH	107	128	126.6	161.2	144.8	145.3	139.8	0.81565443	0.01824364	-0.293970044	down	1	Molecular Function:protein binding (GO:0005515)	--	--	--	--	--	--	IPR007110 [Immunoglobulin-like domain] ; IPR013106[Immunoglobulin V-set domain]
B2R815	cDNA, FLJ93695, highly similar to Homo sapiens serpin peptidase inhibitor, clade A (alpha-1 antiproteinase, antitrypsin), member 4 (SERPINA4), mRNA		1184.2	1424.5	1261	1687.5	1711.7	1437.6	1493.3	0.815089809	0.033478569	-0.294969066	down	1	Cellular Component:extracellular space (GO:0005615)	serpin peptidase inhibitor, clade A	--	--	Serine protease inhibitor	O	Posttranslational modification, protein turnover, chaperones ;	IPR000215 [Serpin family] ; IPR023796[Serpin domain]
P04217	Alpha-1B-glycoprotein	A1BG	2573.3	2811.7	2490.4	3073.1	3729.7	3240.6	2905.6	0.810914614	0.041932261	-0.302378083	down	1	Molecular Function:protein binding (GO:0005515)	--	--	--	--	--	--	IPR003598 [Immunoglobulin subtype 2] ; IPR003599[Immunoglobulin subtype] ; IPR007110[Immunoglobulin-like domain]
B4DPQ0	Complement C1r subcomponent	C1R	1185.1	1264	1150.8	1441.3	1498.2	1410.7	1572.3	0.810446039	0.002601047	-0.303211963	down	4	Molecular Function:serine-type endopeptidase activity (GO:0004252),Molecular Function:calcium ion binding (GO:0005509),Molecular Function:protein binding (GO:0005515),Biological Process:proteolysis (GO:0006508)	complement component 1, r subcomponent	3.4.21.41	ko04145 Phagosome ko04610 Complement and coagulation cascades ko05133 Pertussis ko05150 Staphylococcus aureus infection ko05322 Systemic lupus erythematosus	Secreted trypsin-like serine protease	O	Posttranslational modification, protein turnover, chaperones ;	IPR000436 [Sushi/SCR/CCP domain] ; IPR000742[EGF-like domain] ; IPR000859[CUB domain] ; IPR001254[Serine proteases, trypsin domain] ; IPR001314[Peptidase S1A, chymotrypsin family] ; IPR001881[EGF-like calcium-binding domain]
A0A3B3IU69	Echinoderm microtubule-associated protein-like 1	EML1	4049.7	4226.5	3440.7	4915.7	4381.5	5141.6	4906.4	0.80756639	0.019746678	-0.308347226	down	1	Molecular Function:protein binding (GO:0005515)	echinoderm microtubule-associated protein-like 1/2	--	--	WD40 repeat	R	General function prediction only ;	IPR001680 [WD40 repeat] ; IPR005108[HELP] ; IPR017986[WD40-repeat-containing domain]
A0A087WXB8	ST3 beta-galactoside alpha-2,3-sialyltransferase 6, isoform CRA_b	ST3GAL6	153.9	144.8	137	189.7	163.2	175.4	191.3	0.807300352	0.011112155	-0.308822574	down	2	Biological Process:protein glycosylation (GO:0006486),Molecular Function:sialyltransferase activity (GO:0008373)	neolactotetraosylceramide alpha-2,3-sialyltransferase (sialyltransferase 10)	2.4.99.6	ko00601 Glycosphingolipid biosynthesis - lacto and neolacto series ko01100 Metabolic pathways	--	--	--	IPR001675 [Glycosyl transferase family 29]
P15169	Carboxypeptidase N catalytic chain	CPN1	393.7	480.5	453.1	512.9	582.4	509.8	587.4	0.807175979	0.024060331	-0.309044854	down	5	Molecular Function:carboxypeptidase activity (GO:0004180),Molecular Function:metallocarboxypeptidase activity (GO:0004181),Cellular Component:extracellular space (GO:0005615),Biological Process:proteolysis (GO:0006508),Molecular Function:zinc ion binding (GO:0008270)	carboxypeptidase N catalytic subunit	3.4.17.3	--	Bacillopeptidase F, M6 metalloprotease family	O	Posttranslational modification, protein turnover, chaperones ;	IPR000834 [Peptidase M14, carboxypeptidase A] ; IPR027063[Carboxypeptidase N catalytic chain]
B5BU77	Protein kinase C eta type	PRKCH	101.2	105.3	83.2	113.4	111.8	130.3	124.1	0.805393383	0.02925663	-0.312234475	down	6	Molecular Function:protein kinase activity (GO:0004672),Molecular Function:protein serine/threonine kinase activity (GO:0004674),Molecular Function:protein binding (GO:0005515),Molecular Function:ATP binding (GO:0005524),Biological Process:protein phosphorylation (GO:0006468),Biological Process:intracellular signal transduction (GO:0035556)	novel protein kinase C eta type	2.7.11.13	ko04270 Vascular smooth muscle contraction ko04750 Inflammatory mediator regulation of TRP channels	Serine/threonine protein kinase	T	Signal transduction mechanisms ;	IPR000008 [C2 domain] ; IPR000719[Protein kinase domain] ; IPR000961[AGC-kinase, C-terminal] ; IPR002219[Protein kinase C-like, phorbol ester/diacylglycerol-binding domain] ; IPR017892[Protein kinase, C-terminal] ; IPR020454[Diacylglycerol/phorbol-ester binding]
Q8NFX7	Syntaxin-binding protein 6	STXBP6	296.7	309.1	265.4	355.6	336.3	376.6	374	0.805268631	0.006260404	-0.31245796	down	2	Cellular Component:integral component of membrane (GO:0016021),Biological Process:vesicle-mediated transport (GO:0016192)	syntaxin-binding protein 6	--	--	--	--	--	IPR001388 [Synaptobrevin] ; IPR028258[Exocyst complex component Sec3, PIP2-binding N-terminal domain]
A0A5C2GH60	IG c544_heavy_IGHV3-7_IGHD3-3_IGHJ3 (Fragment)		271.2	352.6	272.8	365.3	377.5	350.3	394.4	0.80367507	0.033239065	-0.315315765	down	1	Molecular Function:protein binding (GO:0005515)	immunoglobulin heavy chain	--	ko04020 Calcium signaling pathway ko04064 NF-kappa B signaling pathway ko04072 Phospholipase D signaling pathway ko04145 Phagosome ko04151 PI3K-Akt signaling pathway ko04640 Hematopoietic cell lineage ko04650 Natural killer cell mediated cytotoxicity ko04662 B cell receptor signaling pathway ko04664 Fc epsilon RI signaling pathway ko04666 Fc gamma R-mediated phagocytosis ko04672 Intestinal immune…	--	--	--	IPR003599 [Immunoglobulin subtype] ; IPR007110[Immunoglobulin-like domain] ; IPR013106[Immunoglobulin V-set domain]
A0A494C0I1	General transcription factor II-I repeat domain-containing protein 2A	GTF2IRD2	92.2	99.6	72.6	108.8	99.6	114.9	116.1	0.802306175	0.043472457	-0.317775194	down	1	Molecular Function:DNA binding (GO:0003677)	--	--	--	--	--	--	IPR004212 [GTF2I-like repeat] ; IPR006600[HTH CenpB-type DNA-binding domain] ; IPR007889[DNA binding HTH domain, Psq-type]
A0A0X9TD23	MS-A5 heavy chain variable region (Fragment)		192.2	210.1	201.3	243.3	275	209.5	275.7	0.801993024	0.048224127	-0.318338406	down	1	Molecular Function:protein binding (GO:0005515)	--	--	--	--	--	--	IPR003599 [Immunoglobulin subtype] ; IPR007110[Immunoglobulin-like domain] ; IPR013106[Immunoglobulin V-set domain]
Q9UNA0	A disintegrin and metalloproteinase with thrombospondin motifs 5	ADAMTS5	58.2	67.6	77.4	85.7	88.9	75.2	88.6	0.800630418	0.037465946	-0.320791667	down	6	Molecular Function:metalloendopeptidase activity (GO:0004222),Cellular Component:proteinaceous extracellular matrix (GO:0005578),Biological Process:proteolysis (GO:0006508),Molecular Function:metallopeptidase activity (GO:0008237),Molecular Function:zinc ion binding (GO:0008270),Cellular Component:extracellular matrix (GO:0031012)	a disintegrin and metalloproteinase with thrombospondin motifs 5	3.4.24.-	--	--	--	--	IPR000884 [Thrombospondin type-1 (TSP1) repeat] ; IPR001590[Peptidase M12B, ADAM/reprolysin] ; IPR002870[Peptidase M12B, propeptide] ; IPR006586[ADAM, cysteine-rich] ; IPR010294[ADAM-TS Spacer 1] ; IPR013273[Peptidase M12B, ADAM-TS] ; IPR013276[Peptidase M12B, ADAM-TS5]
P23141	Liver carboxylesterase 1	CES1	1526.7	1828.6	1714.7	2089.4	2083.1	2345.3	1943.8	0.798903281	0.01828634	-0.323907241	down	--	--	carboxylesterase 1	3.1.1.1	ko00983 Drug metabolism - other enzymes ko01100 Metabolic pathways	Carboxylesterase type B	I	Lipid transport and metabolism ;	IPR002018 [Carboxylesterase, type B]
Q7Z2U7	Uncharacterized protein		99.9	134.9	106.4	154.2	148.3	128.4	143.8	0.791601415	0.043084403	-0.337153903	down	1	Molecular Function:protein binding (GO:0005515)	--	--	--	--	--	--	IPR003597 [Immunoglobulin C1-set] ; IPR003598[Immunoglobulin subtype 2] ; IPR003599[Immunoglobulin subtype] ; IPR007110[Immunoglobulin-like domain] ; IPR013106[Immunoglobulin V-set domain]
Q99549	M-phase phosphoprotein 8	MPHOSPH8	41.2	51	49.2	65.1	64.9	56.3	52.1	0.79082774	0.041717471	-0.338564616	down	1	Molecular Function:protein binding (GO:0005515)	M-phase phosphoprotein 8	--	--	Ankyrin repeat	T	Signal transduction mechanisms ;	IPR000953 [Chromo/chromo shadow domain] ; IPR002110[Ankyrin repeat] ; IPR020683[Ankyrin repeat-containing domain] ; IPR023780[Chromo domain]
Q5JU69	Torsin-2A	TOR2A	146.7	147	173.3	202.7	178.8	200.9	206.1	0.789685056	0.010487569	-0.340650706	down	1	Molecular Function:ATP binding (GO:0005524)	--	--	--	ATP-dependent Clp protease ATP-binding subunit ClpA	O	Posttranslational modification, protein turnover, chaperones ;	IPR001270 [ClpA/B family] ; IPR003593[AAA+ ATPase domain] ; IPR010448[Torsin]
E7EUF1	Ectonucleotide pyrophosphatase/phosphodiesterase family member 2	ENPP2	111.8	96.9	115	127.9	134	148.3	138.1	0.787160314	0.00823011	-0.345270609	down	13	Molecular Function:nucleic acid binding (GO:0003676),Molecular Function:catalytic activity (GO:0003824),Molecular Function:phosphodiesterase I activity (GO:0004528),Molecular Function:nucleotide diphosphatase activity (GO:0004551),Molecular Function:lysophospholipase activity (GO:0004622),Molecular Function:scavenger receptor activity (GO:0005044),Biological Process:chemotaxis (GO:0006935),Biolog…	ectonucleotide pyrophosphatase/phosphodiesterase family member 2	3.1.4.39	ko00565 Ether lipid metabolism	Predicted pyrophosphatase or phosphodiesterase, AlkP superfamily	R	General function prediction only ;	IPR001212 [Somatomedin B domain] ; IPR001604[DNA/RNA non-specific endonuclease] ; IPR002591[Type I phosphodiesterase/nucleotide pyrophosphatase/phosphate transferase] ; IPR020436[Somatomedin B, chordata] ; IPR020821[Extracellular Endonuclease, subunit A] ; IPR029881[Ectonucleotide pyrophosphatase/phosphodiesterase family member 2]
A8K2N0	cDNA FLJ77835, highly similar to Homo sapiens complement component 1, s subcomponent (C1S), transcript variant 2, mRNA		782.1	861.6	876.9	965.8	1133.9	953.9	1216.6	0.787035736	0.036398826	-0.345498951	down	3	Molecular Function:serine-type endopeptidase activity (GO:0004252),Molecular Function:calcium ion binding (GO:0005509),Biological Process:proteolysis (GO:0006508)	complement component 1, s subcomponent	3.4.21.42	ko04610 Complement and coagulation cascades ko05133 Pertussis ko05150 Staphylococcus aureus infection ko05322 Systemic lupus erythematosus	Secreted trypsin-like serine protease	O	Posttranslational modification, protein turnover, chaperones ;	IPR000436 [Sushi/SCR/CCP domain] ; IPR000859[CUB domain] ; IPR001254[Serine proteases, trypsin domain] ; IPR001314[Peptidase S1A, chymotrypsin family] ; IPR001881[EGF-like calcium-binding domain]
Q9BT30	Alpha-ketoglutarate-dependent dioxygenase alkB homolog 7, mitochondrial	ALKBH7	95.5	102.1	97.4	127.3	132.9	106.8	132.8	0.786981459	0.016452656	-0.345598448	down	3	Cellular Component:mitochondrial matrix (GO:0005759),Biological Process:cellular response to DNA damage stimulus (GO:0006974),Biological Process:regulation of mitochondrial membrane permeability involved in programmed necrotic cell death (GO:1902445)	alkylated DNA repair protein alkB homolog 7	1.14.11.-	--	Alkylated DNA repair dioxygenase AlkB	L	Replication, recombination and repair ;	IPR027450 [Alpha-ketoglutarate-dependent dioxygenase AlkB-like] ; IPR032870[Alpha-ketoglutarate-dependent dioxygenase alkB homologue 7]
P51636	Caveolin-2	CAV2	216.5	191.9	212.8	264	226.6	293.3	271.3	0.784938084	0.023488283	-0.349349236	down	2	Cellular Component:caveola (GO:0005901),Biological Process:caveola assembly (GO:0070836)	caveolin 2	--	ko04144 Endocytosis ko04510 Focal adhesion ko05100 Bacterial invasion of epithelial cells ko05205 Proteoglycans in cancer ko05418 Fluid shear stress and atherosclerosis	--	--	--	IPR001612 [Caveolin] ; IPR033306[Caveolin-2]
Q2M2I5	Keratin, type I cytoskeletal 24	KRT24	927.1	1092.1	1019.4	1230.9	1452.2	1257.1	1226.9	0.784089076	0.013902731	-0.350910534	down	2	Molecular Function:structural molecule activity (GO:0005198),Cellular Component:intermediate filament (GO:0005882)	type I keratin, acidic	--	--	--	--	--	IPR001664 [Intermediate filament protein] ; IPR002957[Keratin, type I]
Q8TF68	Zinc finger protein 384	ZNF384	111.6	119.1	106.5	161.8	140	141.5	131.4	0.782321211	0.012508755	-0.354167014	down	1	Molecular Function:metal ion binding (GO:0046872)	--	--	--	FOG: Zn-finger	R	General function prediction only ;	IPR007087 [Zinc finger, C2H2] ; IPR015880[Zinc finger, C2H2-like]
Q8TBB5	Kelch domain-containing protein 4	KLHDC4	118.1	120.7	130.8	148.2	155.7	160.3	167.7	0.779870233	0.001886513	-0.35869401	down	1	Molecular Function:protein binding (GO:0005515)	--	--	--	N-acetylneuraminic acid mutarotase	M	Cell wall/membrane/envelope biogenesis ;	IPR011498 [Kelch repeat type 2]
A0A5C2G1A1	IGL c2929_light_IGLV1-51_IGLJ2 (Fragment)		92	90.9	89.8	120.2	122.4	124.6	103.3	0.772794899	0.011092498	-0.371842523	down	1	Molecular Function:protein binding (GO:0005515)	--	--	--	--	--	--	IPR003599 [Immunoglobulin subtype] ; IPR007110[Immunoglobulin-like domain] ; IPR013106[Immunoglobulin V-set domain]
B2RBC7	cDNA, FLJ95443, highly similar to Homo sapiens keratin 23 (histone deacetylase inducible) (KRT23), transcript variant 2, mRNA		190.7	196.4	241.3	301.7	262.1	263.4	257.7	0.772298522	0.018805372	-0.372769484	down	2	Molecular Function:structural molecule activity (GO:0005198),Cellular Component:intermediate filament (GO:0005882)	type I keratin, acidic	--	--	--	--	--	IPR001664 [Intermediate filament protein] ; IPR002957[Keratin, type I]
A0A5C2GJU2	IG c195_heavy_IGHV3-30_IGHD1-26_IGHJ4 (Fragment)		68.6	82.1	82.9	93.5	96.8	107.9	105.5	0.771530014	0.009337317	-0.374205813	down	1	Molecular Function:protein binding (GO:0005515)	--	--	--	--	--	--	IPR003599 [Immunoglobulin subtype] ; IPR007110[Immunoglobulin-like domain] ; IPR013106[Immunoglobulin V-set domain]
P46952	3-hydroxyanthranilate 3,4-dioxygenase	HAAO	581.4	683.5	658.8	785.6	765.6	878.6	898.1	0.7707363	0.009584785	-0.375690754	down	3	Molecular Function:3-hydroxyanthranilate 3,4-dioxygenase activity (GO:0000334),Molecular Function:iron ion binding (GO:0005506),Biological Process:oxidation-reduction process (GO:0055114)	3-hydroxyanthranilate 3,4-dioxygenase	1.13.11.6	ko00380 Tryptophan metabolism ko01100 Metabolic pathways	Mannose-6-phosphate isomerase, cupin superfamily	G	Carbohydrate transport and metabolism ;	IPR010329 [3-hydroxyanthranilic acid dioxygenase]
P02753	Retinol-binding protein 4	RBP4	933.2	1174.5	956.9	1457.1	1446.7	1196.1	1207.7	0.769864597	0.035579276	-0.377323367	down	4	Molecular Function:transporter activity (GO:0005215),Molecular Function:retinoid binding (GO:0005501),Biological Process:transport (GO:0006810),Molecular Function:small molecule binding (GO:0036094)	retinol-binding protein 4	--	--	--	--	--	IPR000566 [Lipocalin/cytosolic fatty-acid binding domain] ; IPR002345[Lipocalin] ; IPR002449[Retinol binding protein/Purpurin]
Q0VDC6	Peptidylprolyl isomerase	FKBP1A	416.9	524.5	558.8	613.2	686.3	621.2	683.2	0.768181062	0.016535518	-0.380481698	down	--	--	FK506-binding protein 1	5.2.1.8	--	FKBP-type peptidyl-prolyl cis-trans isomerase	O	Posttranslational modification, protein turnover, chaperones ;	IPR001179 [FKBP-type peptidyl-prolyl cis-trans isomerase domain] ; IPR023566[Peptidyl-prolyl cis-trans isomerase, FKBP-type]
C9JE79	Caldesmon (Fragment)	CALD1	28.9	23.7	26.4	31	29.9	37.7	38.8	0.766618147	0.042795888	-0.383419946	down	4	Molecular Function:actin binding (GO:0003779),Molecular Function:calmodulin binding (GO:0005516),Biological Process:muscle contraction (GO:0006936),Molecular Function:myosin binding (GO:0017022)	caldesmon	--	ko04270 Vascular smooth muscle contraction	--	--	--	IPR006017 [Caldesmon] ; IPR006018[Caldesmon/lymphocyte specific protein]
O43866	CD5 antigen-like	CD5L	214.8	199.4	197	226.2	305.4	262.9	268.9	0.766346937	0.025484492	-0.383930424	down	2	Molecular Function:scavenger receptor activity (GO:0005044),Cellular Component:membrane (GO:0016020)	--	--	--	--	--	--	IPR001190 [SRCR domain] ; IPR017448[SRCR-like domain]
Q9NSY2	StAR-related lipid transfer protein 5	STARD5	156.8	193.5	177.1	224.6	222.3	225.3	246.5	0.765429411	0.00468033	-0.385658758	down	2	Molecular Function:lipid binding (GO:0008289),Molecular Function:bile acid binding (GO:0032052)	--	--	--	--	--	--	IPR002913 [START domain] ; IPR029868[StAR-related lipid transfer protein 5]
P02790	Hemopexin	HPX	4778.6	5902.8	5420.4	7193.9	7112.6	7389.4	6387.6	0.764472614	0.007030364	-0.387463274	down	--	--	hemopexin	--	--	--	--	--	IPR018487 [Hemopexin-like repeats]
A0A024R5H0	Barrier to autointegration factor 1, isoform CRA_a	BANF1	813	1015.4	1055.5	1316.1	1233.3	1363.8	1161.7	0.757689807	0.013374121	-0.400320756	down	1	Molecular Function:DNA binding (GO:0003677)	barrier-to-autointegration factor	--	--	--	--	--	IPR004122 [Barrier- to-autointegration factor, BAF]
Q2NL98	Vimentin-type intermediate filament-associated coiled-coil protein	VMAC	66.6	52.7	61.7	88.2	77.8	80	73.1	0.756293743	0.012035495	-0.402981412	down	--	--	--	--	--	--	--	--	--
A8K4Z6	cDNA FLJ76180		217.4	247.7	231.7	288.3	275.5	289.4	379.4	0.75374547	0.048731987	-0.407850668	down	--	--	pre-mRNA-splicing factor CWC26	--	--	--	--	--	IPR018609 [Bud13]
A0A3G1HEF1	Mutant serpin family A member 7		1346.6	1799.8	1439.1	1842.1	2407.6	1930.5	2037.1	0.744040013	0.037551599	-0.426547886	down	1	Cellular Component:extracellular space (GO:0005615)	thyroxine-binding globulin	--	ko04918 Thyroid hormone synthesis	Serine protease inhibitor	O	Posttranslational modification, protein turnover, chaperones ;	IPR000215 [Serpin family] ; IPR023796[Serpin domain]
B4DL07	cDNA FLJ53353, highly similar to ATP-binding cassette sub-family D member 3		788.2	729.8	731.6	1175.6	1054.1	863.4	985.2	0.735469844	0.018842227	-0.443261905	down	8	Molecular Function:ATP binding (GO:0005524),Cellular Component:peroxisome (GO:0005777),Biological Process:transport (GO:0006810),Biological Process:peroxisomal long-chain fatty acid import (GO:0015910),Cellular Component:integral component of membrane (GO:0016021),Molecular Function:ATPase activity (GO:0016887),Molecular Function:protein homodimerization activity (GO:0042803),Biological Process:t…	ATP-binding cassette, subfamily D (ALD), member 3	--	ko02010 ABC transporters ko04146 Peroxisome	ABC-type uncharacterized transport system, permease and ATPase components	R	General function prediction only ;	IPR003439 [ABC transporter-like] ; IPR003593[AAA+ ATPase domain] ; IPR011527[ABC transporter type 1, transmembrane domain] ; IPR031241[ATP-binding cassette sub-family D member 3]
Q92823	Neuronal cell adhesion molecule	NRCAM	124.3	128.2	151.9	200.9	179	186.2	174.3	0.728254997	0.003938776	-0.457484399	down	1	Molecular Function:protein binding (GO:0005515)	neuronal cell adhesion molecule	--	ko04514 Cell adhesion molecules (CAMs)	Outer membrane protein assembly factor BamB, contains PQQ-like beta-propeller repeat	M	Cell wall/membrane/envelope biogenesis ;	IPR003598 [Immunoglobulin subtype 2] ; IPR003599[Immunoglobulin subtype] ; IPR003961[Fibronectin type III] ; IPR007110[Immunoglobulin-like domain] ; IPR013098[Immunoglobulin I-set] ; IPR026966[Neurofascin/L1/NrCAM, C-terminal domain]
Q8WWL2	Protein spire homolog 2	SPIRE2	15	19.7	19.1	27.6	22.2	22.8	26.3	0.725311763	0.018953096	-0.463326849	down	3	Molecular Function:actin binding (GO:0003779),Biological Process:vesicle-mediated transport (GO:0016192),Biological Process:actin nucleation (GO:0045010)	spire	--		--	--	--	IPR003124 [WH2 domain] ; IPR011019[KIND domain] ; IPR029901[Protein Spire] ; IPR029904[Protein Spire2]
Q9UEG4	Zinc finger protein 629	ZNF629	82.5	80	88.6	94.7	112.6	139.3	118.7	0.719535783	0.032186118	-0.474861659	down	1	Molecular Function:metal ion binding (GO:0046872)	--	--	--	FOG: Zn-finger	R	General function prediction only ;	IPR007087 [Zinc finger, C2H2] ; IPR015880[Zinc finger, C2H2-like]
P02768	Albumin	ALB	6019.5	7259.3	4314.6	8265.3	8001.3	7634.1	8913.9	0.714860662	0.030438716	-0.484266031	down	2	Cellular Component:extracellular space (GO:0005615),Biological Process:transport (GO:0006810)	serum albumin	--	ko04918 Thyroid hormone synthesis	--	--	--	IPR000264 [ALB/AFP/VDB] ; IPR014760[Serum albumin, N-terminal]
A0A5C2GC72	IGH + IGL c183_light_IGKV1-5_IGKJ1 (Fragment)		131.7	177.1	162.4	242.3	255.8	181.8	199.3	0.71458902	0.044467613	-0.484814348	down	1	Molecular Function:protein binding (GO:0005515)	--	--	--	--	--	--	IPR003598 [Immunoglobulin subtype 2] ; IPR003599[Immunoglobulin subtype] ; IPR007110[Immunoglobulin-like domain] ; IPR013106[Immunoglobulin V-set domain]
A0A5C2G105	IGL c2941_light_IGKV1-9_IGKJ1 (Fragment)		111	119.2	97.2	159.8	150.4	120.8	180.6	0.713756268	0.038130276	-0.486496586	down	1	Molecular Function:protein binding (GO:0005515)	--	--	--	--	--	--	IPR003599 [Immunoglobulin subtype] ; IPR007110[Immunoglobulin-like domain] ; IPR013106[Immunoglobulin V-set domain]
A0A5C2GHR5	IG c336_heavy_IGHV3-53_IGHD2-8_IGHJ3 (Fragment)		137.4	216.4	191.1	240.8	315	245.2	243.5	0.695580022	0.040060844	-0.523711597	down	1	Molecular Function:protein binding (GO:0005515)	immunoglobulin heavy chain	--	ko04020 Calcium signaling pathway ko04064 NF-kappa B signaling pathway ko04072 Phospholipase D signaling pathway ko04145 Phagosome ko04151 PI3K-Akt signaling pathway ko04640 Hematopoietic cell lineage ko04650 Natural killer cell mediated cytotoxicity ko04662 B cell receptor signaling pathway ko04664 Fc epsilon RI signaling pathway ko04666 Fc gamma R-mediated phagocytosis ko04672 Intestinal immune…	--	--	--	IPR003599 [Immunoglobulin subtype] ; IPR007110[Immunoglobulin-like domain] ; IPR013106[Immunoglobulin V-set domain]
A0A5C2GZS4	IG c1188_light_IGKV3-20_IGKJ2 (Fragment)		136.4	187.9	158.5	255.5	223.4	191.4	256.9	0.694276675	0.024257574	-0.526417391	down	1	Molecular Function:protein binding (GO:0005515)	--	--	--	--	--	--	IPR003599 [Immunoglobulin subtype] ; IPR007110[Immunoglobulin-like domain] ; IPR013106[Immunoglobulin V-set domain]
P07996	Thrombospondin-1	THBS1	306.6	357.6	389.7	404.5	557.8	614.9	461.2	0.689364207	0.044779411	-0.536661701	down	9	Molecular Function:calcium ion binding (GO:0005509),Molecular Function:protein binding (GO:0005515),Cellular Component:extracellular region (GO:0005576),Cellular Component:extracellular space (GO:0005615),Biological Process:inflammatory response (GO:0006954),Biological Process:cell adhesion (GO:0007155),Molecular Function:heparin binding (GO:0008201),Biological Process:negative regulation of angi…	thrombospondin 1	--	ko04015 Rap1 signaling pathway ko04115 p53 signaling pathway ko04145 Phagosome ko04151 PI3K-Akt signaling pathway ko04350 TGF-beta signaling pathway ko04510 Focal adhesion ko04512 ECM-receptor interaction ko05144 Malaria ko05165 Human papillomavirus infection ko05205 Proteoglycans in cancer ko05206 MicroRNAs in cancer ko05219 Bladder cancer	Alpha-tubulin suppressor and related RCC1 domain-containing proteins	DZ	Cell cycle control, cell division, chromosome partitioning ; Cytoskeleton ;	IPR000742 [EGF-like domain] ; IPR000884[Thrombospondin type-1 (TSP1) repeat] ; IPR001007[VWFC domain] ; IPR001791[Laminin G domain] ; IPR001881[EGF-like calcium-binding domain] ; IPR003367[Thrombospondin, type 3-like repeat] ; IPR008859[Thrombospondin, C-terminal] ; IPR017897[Thrombospondin, type 3 repeat] ; IPR028499[Thrombospondin-1]
A0A5C2GSH3	IG c1440_heavy_IGHV3-30_IGHD5-12_IGHJ4 (Fragment)		42.9	47.6	47.3	78.7	67.8	50.3	69.9	0.688913886	0.03376201	-0.537604438	down	1	Molecular Function:protein binding (GO:0005515)	immunoglobulin heavy chain	--	ko04020 Calcium signaling pathway ko04064 NF-kappa B signaling pathway ko04072 Phospholipase D signaling pathway ko04145 Phagosome ko04151 PI3K-Akt signaling pathway ko04640 Hematopoietic cell lineage ko04650 Natural killer cell mediated cytotoxicity ko04662 B cell receptor signaling pathway ko04664 Fc epsilon RI signaling pathway ko04666 Fc gamma R-mediated phagocytosis ko04672 Intestinal immune…	--	--	--	IPR003599 [Immunoglobulin subtype] ; IPR007110[Immunoglobulin-like domain] ; IPR013106[Immunoglobulin V-set domain]
A0A2Z4LCH4	Corticosteroid-binding globulin		926.4	1127.9	1073.4	1630.4	1639.7	1451.9	1338.2	0.688140105	0.005235475	-0.539225767	down	1	Cellular Component:extracellular space (GO:0005615)	serpin peptidase inhibitor, clade A	--	--	Serine protease inhibitor	O	Posttranslational modification, protein turnover, chaperones ;	IPR000215 [Serpin family] ; IPR023796[Serpin domain]
Q8N126	Cell adhesion molecule 3	CADM3	189.7	258.1	241	345.5	269.7	415.7	313.3	0.683231662	0.045722478	-0.549553262	down	1	Molecular Function:protein binding (GO:0005515)	cell adhesion molecule 3	--	ko04514 Cell adhesion molecules (CAMs)	PKD repeat	S	Function unknown ;	IPR003585 [Neurexin/syndecan/glycophorin C] ; IPR003598[Immunoglobulin subtype 2] ; IPR003599[Immunoglobulin subtype] ; IPR007110[Immunoglobulin-like domain] ; IPR013098[Immunoglobulin I-set] ; IPR013162[CD80-like, immunoglobulin C2-set]
A0A5C2G812	IGH c538_heavy__IGHV4-59B_IGHD6-13_IGHJ4 (Fragment)		223.8	188.9	152.6	241	335.7	263.1	293.7	0.664961035	0.024229409	-0.58865829	down	1	Molecular Function:protein binding (GO:0005515)	immunoglobulin heavy chain	--	ko04020 Calcium signaling pathway ko04064 NF-kappa B signaling pathway ko04072 Phospholipase D signaling pathway ko04145 Phagosome ko04151 PI3K-Akt signaling pathway ko04640 Hematopoietic cell lineage ko04650 Natural killer cell mediated cytotoxicity ko04662 B cell receptor signaling pathway ko04664 Fc epsilon RI signaling pathway ko04666 Fc gamma R-mediated phagocytosis ko04672 Intestinal immune…	--	--	--	IPR003599 [Immunoglobulin subtype] ; IPR007110[Immunoglobulin-like domain] ; IPR013106[Immunoglobulin V-set domain]
A0A5C2GQ13	IG c1298_heavy_IGHV3-49_IGHD3-3_IGHJ4 (Fragment)		133.5	164.9	184.1	252.4	238.4	252.3	241.5	0.653395626	0.001260754	-0.613971298	down	1	Molecular Function:protein binding (GO:0005515)	--	--	--	--	--	--	IPR003599 [Immunoglobulin subtype] ; IPR007110[Immunoglobulin-like domain] ; IPR013106[Immunoglobulin V-set domain]
J3KQ18	D-dopachrome decarboxylase	DDT	237.6	262	327.7	388.7	534.2	376.9	554.6	0.594837504	0.025760786	-0.749432485	down	--	--	D-dopachrome decarboxylase	4.1.1.84	--	Phenylpyruvate tautomerase PptA, 4-oxalocrotonate tautomerase family	Q	Secondary metabolites biosynthesis, transport and catabolism ;	IPR001398 [Macrophage migration inhibitory factor]
A0N5G3	Rheumatoid factor G9 light chain (Fragment)	V-lambda-3	490.4	616	385.6	759	975.6	753.5	954.1	0.57792497	0.010236439	-0.791045889	down	1	Molecular Function:protein binding (GO:0005515)	--	--	--	--	--	--	IPR003599 [Immunoglobulin subtype] ; IPR007110[Immunoglobulin-like domain] ; IPR013106[Immunoglobulin V-set domain]
A0A5C2GRG5	IG c376_light_IGLV3-21_IGLJ2 (Fragment)		47.3	75.8	54.4	111.5	104.5	133.2	104.9	0.521177421	0.003883542	-0.940153513	down	1	Molecular Function:protein binding (GO:0005515)	--	--	--	--	--	--	IPR003599 [Immunoglobulin subtype] ; IPR007110[Immunoglobulin-like domain] ; IPR013106[Immunoglobulin V-set domain]
V9HWI6	Epididymis secretory protein Li 51	HEL-S-51	130.7	149.6	87.9	274.5	291.6	245	265.6	0.455961116	0.000601351	-1.133017298	down	5	Molecular Function:vitamin D binding (GO:0005499),Cellular Component:extracellular space (GO:0005615),Biological Process:transport (GO:0006810),Biological Process:vitamin transport (GO:0051180),Molecular Function:vitamin transporter activity (GO:0051183)	vitamin D-binding protein	--	--	--	--	--	IPR000213 [Vitamin D-binding protein] ; IPR000264[ALB/AFP/VDB] ; IPR014760[Serum albumin, N-terminal] ; IPR015247[Vitamin D binding protein, domain III]
