# Supplementary material for: Thrombospondin‐1 Regulates Trophoblast Necroptosis via NEDD4‐Mediated Ubiquitination of TAK1 in Preeclampsia
Source: Adv Sci (Weinh). 2024 Apr 3;11(21):2309002. doi: 10.1002/advs.202309002 (PMC11151050; doi:10.1002/advs.202309002)
Supplement: Supplementary file 3 — Supplemental Table 4 [file ADVS-11-2309002-s001.xls]

gene_id	sh_THBS1_2	sh_THBS1_3	sh_THBS1_1	sh_NC_3	sh_NC_1	sh_NC_2	sh_THBS1	sh_NC	log2FoldChange	pvalue	padj	gene_name	gene_chr	gene_start	gene_end	gene_strand	gene_length	gene_biotype	gene_description	tf_family
ENSG00000073756	665.194630620667	767.258796366599	741.469732369435	126.644679298263	116.528516209163	145.63718885407	724.6410531189	129.603461453832	2.48515989187997	4.38769024208869e-63	6.09318543918856e-59	PTGS2	1	186671791	186680427	-	5269	protein_coding	prostaglandin-endoperoxide synthase 2 [Source:HGNC Symbol;Acc:HGNC:9605]	-
ENSG00000023445	4034.45099599042	4093.6534022223	4926.63199559364	1238.07838481982	1131.48299708439	1367.6392966561	4351.57879793545	1245.7335595201	1.8049257076592	2.21612350081944e-62	1.53876535279398e-58	BIRC3	11	102317450	102339403	+	7518	protein_coding	baculoviral IAP repeat containing 3 [Source:HGNC Symbol;Acc:HGNC:591]	-
ENSG00000115267	3879.54265735273	3748.57972244938	3593.19868942518	1400.18357432159	1289.81945422356	1417.79250076479	3740.44035640909	1369.26517643665	1.45002171255775	1.01989271278439e-59	4.72108336747895e-56	IFIH1	2	162267079	162318703	-	5108	protein_coding	interferon induced with helicase C domain 1 [Source:HGNC Symbol;Acc:HGNC:18873]	-
ENSG00000137801	656.082375406686	555.202345109499	678.838774049401	1907.77544894903	2047.69957491216	2150.80086850713	630.041164855195	2035.42529745611	-1.69281208124046	7.32013360565656e-54	2.54136738454382e-50	THBS1	15	39581079	39599466	+	9158	protein_coding	thrombospondin 1 [Source:HGNC Symbol;Acc:HGNC:11785]	-
ENSG00000164761	602.547876024543	597.613635360919	553.576857409333	107.394688044927	112.080862918737	155.282035798049	584.579456264932	124.919195587237	2.22646592927944	3.52062781330392e-42	9.7781916886703e-39	TNFRSF11B	8	118923557	118952200	-	2827	protein_coding	TNF receptor superfamily member 11b [Source:HGNC Symbol;Acc:HGNC:11909]	-
ENSG00000164171	2961.48294454407	2904.20948926201	3618.45310810261	1114.47317782471	974.036070603306	1181.49375063733	3161.3818473029	1090.00099968845	1.53672165664458	6.14884584936641e-42	1.42315037183586e-38	ITGA2	5	52989326	53094779	+	7910	protein_coding	integrin subunit alpha 2 [Source:HGNC Symbol;Acc:HGNC:6137]	-
ENSG00000056558	1747.274937281	1703.19886077862	1625.37438607959	681.854953341846	684.049076067527	605.696388081829	1691.94939471307	657.200139163734	1.36400939693014	2.23534637402569e-40	4.43460787087067e-37	TRAF1	9	120902393	120929173	-	6449	protein_coding	TNF receptor associated factor 1 [Source:HGNC Symbol;Acc:HGNC:12031]	-
ENSG00000168685	2893.1410304392	3090.24083059211	3290.14566529598	1202.6178746163	1263.133534481	1386.92899054406	3091.1758421091	1284.22679988045	1.26735137257807	6.66094146453702e-39	1.15625617647532e-35	IL7R	5	35852695	35879603	+	6060	protein_coding	interleukin 7 receptor [Source:HGNC Symbol;Acc:HGNC:6024]	-
ENSG00000118503	2297.42734582515	2213.09823675592	2287.04015542834	930.078524766441	1037.19274732736	928.798760705098	2265.85524600314	965.356677599632	1.2302796698042	2.04155862623074e-38	3.15012496027403e-35	TNFAIP3	6	137867188	137883312	+	5051	protein_coding	TNF alpha induced protein 3 [Source:HGNC Symbol;Acc:HGNC:11896]	-
ENSG00000112096	6856.97204852126	7393.05900519072	7743.00476650098	3375.84057137449	2947.90460089439	3377.62539978116	7331.01194007099	3233.79019068334	1.1810973880632	2.60058720011642e-38	3.61143544480167e-35	SOD2	6	159669057	159745186	-	16493	protein_coding	superoxide dismutase 2 [Source:HGNC Symbol;Acc:HGNC:11180]	-
ENSG00000122641	296.148294454407	355.676502335773	369.72468943762	48.6315568505329	66.7147993563908	59.7980510526647	340.516495409266	58.3814690865294	2.54101674415307	3.62049357471594e-36	4.57070857018912e-33	INHBA	7	41667168	41705834	-	8302	protein_coding	inhibin subunit beta A [Source:HGNC Symbol;Acc:HGNC:6066]	-
ENSG00000115919	337.153442917325	405.798936269269	446.498122217017	93.2104839635213	76.4996365953282	67.5139286078472	396.48350046787	79.0746830555656	2.32924790831477	4.64199050079518e-34	5.37194350704522e-31	KYNU	2	142877498	143055832	+	17600	protein_coding	kynureninase [Source:HGNC Symbol;Acc:HGNC:6469]	-
ENSG00000169245	398.661165611701	468.45197868614	469.732187400255	97.2631137010657	86.2844738342655	122.489556188523	445.615110566032	102.012381241285	2.12969234643238	2.07087638337884e-33	2.21217387199861e-30	CXCL10	4	76021117	76023497	-	1176	protein_coding	C-X-C motif chemokine ligand 10 [Source:HGNC Symbol;Acc:HGNC:10637]	-
ENSG00000166923	13303.8926124133	13446.3067956207	14454.6190742156	6664.54960339177	6081.72110932859	7177.69509570855	13734.9394940832	6641.32193614297	1.04841158391993	8.09863232522116e-33	7.77725616300233e-30	GREM1	15	32717974	32745107	+	14606	protein_coding	gremlin 1, DAN family BMP antagonist [Source:HGNC Symbol;Acc:HGNC:2001]	-
ENSG00000105825	3352.17088684353	3651.22653346316	3415.40758193605	1665.63082213075	1618.056267057	1751.50420502644	3472.93500074758	1678.3970980714	1.04936312597241	8.40057913480485e-33	7.77725616300233e-30	TFPI2	7	93885396	93890991	-	2682	protein_coding	tissue factor pathway inhibitor 2 [Source:HGNC Symbol;Acc:HGNC:11761]	-
ENSG00000119917	5159.81451491716	6116.86472580709	6145.91532934011	2674.73562677931	2684.60352610117	2826.90463928	5807.53152335479	2728.74793072016	1.08991587603713	2.90470479911021e-31	2.40180207839578e-28	IFIT3	10	89327894	89340971	+	2640	protein_coding	interferon induced protein with tetratricopeptide repeats 3 [Source:HGNC Symbol;Acc:HGNC:5411]	-
ENSG00000125730	890.722947166716	848.225805028401	949.566142271483	353.591944600749	348.696017969403	329.853765484053	896.171631488867	344.047242684735	1.38110709513213	2.94020561191966e-31	2.40180207839578e-28	C3	19	6677704	6730562	-	8328	protein_coding	complement C3 [Source:HGNC Symbol;Acc:HGNC:1318]	-
ENSG00000180573	232.362507956535	245.792704866184	247.493303038844	42.5526122442163	40.0288796138345	43.4018112479018	241.882838620521	41.9944343686508	2.52758078735171	1.97806899155266e-30	1.44576021503641e-27	HIST1H2AC	6	26124145	26139116	+	1668	protein_coding	histone cluster 1 H2A family member c [Source:HGNC Symbol;Acc:HGNC:4733]	-
ENSG00000107201	4156.32740947742	4358.72396629367	5207.4611312867	2020.23592416589	1881.35734185022	2177.80643995027	4574.17083568593	2026.46656865546	1.17482608950223	4.87091573334776e-29	3.38212033945002e-26	DDX58	9	32455705	32526324	-	4353	protein_coding	DExD/H-box helicase 58 [Source:HGNC Symbol;Acc:HGNC:19102]	-
ENSG00000173391	980.706467404785	1069.9211858881	1023.30904480959	407.289288623213	342.469303362806	435.947081867813	1024.64556603416	395.235224617944	1.37589560132425	7.25893710553861e-29	4.80023140879117e-26	OLR1	12	10158301	10172138	-	3057	protein_coding	oxidized low density lipoprotein receptor 1 [Source:HGNC Symbol;Acc:HGNC:8133]	-
ENSG00000151229	559.26466375813	541.707843665865	644.492764648092	216.815690958626	201.923459385343	190.967969490768	581.821757357362	203.235706611579	1.51806329608181	3.84776616255465e-26	2.42881494088165e-23	SLC2A13	12	39755021	40106089	-	10027	protein_coding	solute carrier family 2 member 13 [Source:HGNC Symbol;Acc:HGNC:15956]	-
ENSG00000138646	1494.40985509301	1634.76246060019	1697.0969351235	752.775973748873	783.676509773071	775.445694295845	1608.7564169389	770.632725939263	1.06205303052421	6.38722940601987e-26	3.85649803310426e-23	HERC5	4	88457117	88506163	+	4766	protein_coding	HECT and RLD domain containing E3 ubiquitin protein ligase 5 [Source:HGNC Symbol;Acc:HGNC:24368]	-
ENSG00000169429	1396.4531115427	1467.04508551503	1487.99034847436	587.631311943939	535.497456167297	717.576612631976	1450.49618184403	613.568460247737	1.24197600526594	4.70589673543829e-25	2.51349184480891e-22	CXCL8	4	73740506	73743716	+	2274	protein_coding	C-X-C motif chemokine ligand 8 [Source:HGNC Symbol;Acc:HGNC:6025]	-
ENSG00000074181	463.585984011321	381.701612262781	410.131759321513	1071.9205655805	1209.76169499589	925.905306621904	418.473118531872	1069.19585573276	-1.35522759370725	1.11617141704264e-24	5.74084165498931e-22	NOTCH3	19	15159038	15200981	-	9394	protein_coding	notch 3 [Source:HGNC Symbol;Acc:HGNC:7883]	-
ENSG00000101210	648.109152094452	682.436215863759	587.922866810642	1479.20985420371	1648.3003094319	1305.91227621464	639.489411589618	1477.80747995008	-1.20865760472438	1.26638669268003e-24	6.28082571473128e-22	EEF1A2	20	63488012	63499322	-	4910	protein_coding	eukaryotic translation elongation factor 1 alpha 2 [Source:HGNC Symbol;Acc:HGNC:3192]	-
ENSG00000162654	585.462397498327	615.927601605851	711.164429956515	217.828848393012	222.382664521303	262.339836876206	637.518143020231	234.183783263507	1.44537890111961	6.95254517647473e-24	3.21833316219015e-21	GBP4	1	89181148	89198932	-	6127	protein_coding	guanylate binding protein 4 [Source:HGNC Symbol;Acc:HGNC:20480]	-
ENSG00000169248	471.559207323555	707.497432830507	632.370643682924	170.210448976865	151.220211874486	221.831479711498	603.809094612329	181.087380187616	1.73974899558228	4.84355873230421e-22	2.10195312860964e-19	CXCL11	4	76033682	76041415	-	1908	protein_coding	C-X-C motif chemokine ligand 11 [Source:HGNC Symbol;Acc:HGNC:10638]	-
ENSG00000197632	246.030890777507	341.21810793188	275.778251957569	83.0789096196603	65.8252686983056	74.2653214686319	287.675750222319	74.3898332621993	1.95564350671401	2.59618940725867e-21	1.0139558381375e-18	SERPINB2	18	63871692	63903890	+	2748	protein_coding	serpin family B member 2 [Source:HGNC Symbol;Acc:HGNC:8584]	-
ENSG00000134321	250.587018384498	266.034457031635	284.869842681445	74.9736501445715	77.3891672534134	81.0167143294166	267.163772699193	77.7931772424672	1.78036279763286	1.8586325703807e-20	6.61816166791711e-18	RSAD2	2	6865806	6898239	+	4834	protein_coding	radical S-adenosyl methionine domain containing 2 [Source:HGNC Symbol;Acc:HGNC:30908]	-
ENSG00000049249	506.869196277735	520.502198540155	479.833954871228	213.776218655467	201.033928727258	213.151117461918	502.401783229706	209.320421614881	1.26377469799502	1.60802323205869e-19	5.44649234721927e-17	TNFRSF9	1	7915894	7943165	-	6331	protein_coding	TNF receptor superfamily member 9 [Source:HGNC Symbol;Acc:HGNC:11924]	-
ENSG00000137965	1107.13900849878	1333.06396403895	1546.580599806	562.302376084286	545.282293406234	644.275775857742	1328.92785744791	583.953481782754	1.18717968529945	2.87924566812841e-19	9.52002014126171e-17	IFI44	1	78649796	78664078	+	2038	protein_coding	interferon induced protein 44 [Source:HGNC Symbol;Acc:HGNC:16938]	-
ENSG00000166165	919.198744710409	934.976171451761	750.561323093311	1805.44654807603	1979.20571423959	1616.47634781074	868.24541308516	1800.37620337546	-1.05253548938546	4.04666959088529e-19	1.27718410474145e-16	CKB	14	103519659	103523111	-	2669	protein_coding	creatine kinase B [Source:HGNC Symbol;Acc:HGNC:1991]	-
ENSG00000196557	662.916566817172	522.429984460674	665.706476337136	1400.18357432159	1624.2829816636	1209.46380677486	617.017675871661	1411.31012092002	-1.19494164173567	4.63288969565942e-19	1.4297097600805e-16	CACNA1H	16	1153121	1221772	+	8606	protein_coding	calcium voltage-gated channel subunit alpha1 H [Source:HGNC Symbol;Acc:HGNC:1395]	-
ENSG00000185947	1027.40677537644	1131.61033534471	1256.65987338907	434.644539351637	491.910453921122	590.264632971464	1138.55899470341	505.606542081408	1.17120554218045	8.5682061776432e-19	2.58666693888981e-16	ZNF267	16	31873758	31917357	+	6333	protein_coding	zinc finger protein 267 [Source:HGNC Symbol;Acc:HGNC:13060]	zf-C2H2
ENSG00000153993	893.001010970211	938.831743292799	1037.45151926895	416.407705532688	467.003595494736	489.958224754091	956.42809117732	457.789841927171	1.06279315874367	1.03453115269694e-18	3.05670938670264e-16	SEMA3D	7	84995553	85186855	-	8062	protein_coding	semaphorin 3D [Source:HGNC Symbol;Acc:HGNC:10726]	-
ENSG00000177409	601.408844122795	664.122249618828	837.43652334368	240.118311949506	276.644034664501	309.599586901699	700.989205695101	275.453977838569	1.34762367145548	2.93766182140078e-18	8.32557341097808e-16	SAMD9L	7	93130055	93148369	-	7135	protein_coding	sterile alpha motif domain containing 9 like [Source:HGNC Symbol;Acc:HGNC:1349]	-
ENSG00000008441	975.011307896047	722.91972019466	823.294048884318	1796.32813116656	2069.0483107062	1590.435261062	840.408358991675	1818.60390097825	-1.11516799158261	5.91393922450226e-18	1.61033086295417e-15	NFIX	19	12995608	13098796	+	6302	protein_coding	nuclear factor I X [Source:HGNC Symbol;Acc:HGNC:7788]	CTF/NFI
ENSG00000072062	714.173002395819	612.072029764812	517.210494513829	1262.39416324508	1567.35301954614	1247.07870985638	614.485175558154	1358.94196421587	-1.14664951753581	2.26108355943047e-17	6.03839757496365e-15	PRKACA	19	14091688	14118084	-	6144	protein_coding	protein kinase cAMP-activated catalytic subunit alpha [Source:HGNC Symbol;Acc:HGNC:9380]	-
ENSG00000088899	374.741495674999	360.495967137071	305.073377623391	840.920670540464	954.466396125432	666.458923828892	346.770280145154	820.615330164929	-1.24383976415627	8.33544200241371e-17	2.184043077123e-14	LZTS3	20	3162617	3173592	-	5395	protein_coding	leucine zipper tumor suppressor family member 3 [Source:HGNC Symbol;Acc:HGNC:30139]	-
ENSG00000164638	284.75797543693	275.67338663423	243.452596050455	614.986562672363	700.950158571146	521.786219669219	267.961319373872	612.574313637576	-1.19411985378621	9.65991597560249e-16	2.31288367505503e-13	SLC29A4	7	5274369	5306870	+	5811	protein_coding	solute carrier family 29 member 4 [Source:HGNC Symbol;Acc:HGNC:23097]	-
ENSG00000180616	258.560241696732	325.795820567727	324.266735818241	114.486790085629	74.7205752791577	108.986770466953	302.874266027566	99.3980452772468	1.61266025536682	1.61168895811544e-15	3.79347873921172e-13	SSTR2	17	73165012	73176633	+	7852	protein_coding	somatostatin receptor 2 [Source:HGNC Symbol;Acc:HGNC:11331]	-
ENSG00000099864	232.362507956535	214.948130137879	200.01499592527	499.486615152348	564.851967884109	434.982597173416	215.775211339894	499.773726736624	-1.21355675734729	2.59413406289191e-15	6.00412328856333e-13	PALM	19	708939	748329	+	4908	protein_coding	paralemmin [Source:HGNC Symbol;Acc:HGNC:8594]	-
ENSG00000104833	112.764158273024	80.0031157015424	86.8752002503697	278.618294456178	295.32417848429	242.085658293852	93.2141580749788	272.009377078107	-1.55069845121561	7.78083898384045e-15	1.68832048388425e-12	TUBB4A	19	6494319	6502848	-	3466	protein_coding	tubulin beta 4A class IVa [Source:HGNC Symbol;Acc:HGNC:20774]	-
ENSG00000163131	205.025742314589	193.742485012169	246.483126291747	73.9604927101854	69.3833913306465	70.4073826910407	215.083784539502	71.2504222439575	1.59473641051242	4.48079231214041e-14	8.64232817204081e-12	CTSS	1	150730196	150765957	-	4228	protein_coding	cathepsin S [Source:HGNC Symbol;Acc:HGNC:2545]	-
ENSG00000041353	513.703387688221	457.849156123285	467.71183390606	236.065682211962	193.917683462576	241.121173599454	479.754792572522	223.701513091331	1.10159048487895	1.16275712834833e-13	2.07015490274016e-11	RAB27B	18	54717860	54895516	+	7432	protein_coding	RAB27B, member RAS oncogene family [Source:HGNC Symbol;Acc:HGNC:9767]	-
ENSG00000187837	304.121517766641	315.192998004872	271.73754496918	104.355215741768	137.877252003208	98.3774388285773	297.017353580231	113.536635524518	1.38434029758986	2.168932182708e-13	3.81265331914759e-11	HIST1H1C	6	26055787	26056428	-	642	protein_coding	histone cluster 1 H1 family member c [Source:HGNC Symbol;Acc:HGNC:4716]	-
ENSG00000145779	689.114300557369	793.283906293607	653.584355371968	405.262973754441	284.649810587268	304.77716342971	711.994187407648	331.563315923806	1.10480856974783	2.30007493715877e-13	3.94335069781776e-11	TNFAIP8	5	119268692	119399688	+	9591	protein_coding	TNF alpha induced protein 8 [Source:HGNC Symbol;Acc:HGNC:17260]	-
ENSG00000161682	398.661165611701	474.235336447697	372.755219678912	999.986387739082	1164.39563143354	702.144857521611	415.217240579437	955.508958898078	-1.20211419701717	3.4481243703766e-13	5.75282024963538e-11	FAM171A2	17	44353215	44363875	-	3592	protein_coding	family with sequence similarity 171 member A2 [Source:HGNC Symbol;Acc:HGNC:30480]	-
ENSG00000165029	345.126666229559	376.882147461483	350.531331242771	143.868355682826	171.679417010446	169.749306214016	357.513381644604	161.765692969096	1.14316981385119	1.13376786582355e-12	1.73017959919688e-10	ABCA1	9	104781002	104928237	-	11350	protein_coding	ATP binding cassette subfamily A member 1 [Source:HGNC Symbol;Acc:HGNC:29]	-
ENSG00000131409	315.511836784118	251.576062627742	289.920726416932	597.7628862878	655.584095008801	512.141372725241	285.66954194293	588.49611800728	-1.04503780505803	1.30233859487288e-12	1.94468559860212e-10	LRRC4B	19	50516892	50568045	-	3121	protein_coding	leucine rich repeat containing 4B [Source:HGNC Symbol;Acc:HGNC:25042]	-
ENSG00000161970	485.227590144528	379.773826342261	409.121582574416	786.210169083615	1273.80790237802	841.995138209294	424.707666353735	967.337736556977	-1.18962765157259	1.45875678770389e-12	2.13239531693094e-10	RPL26	17	8377516	8383250	-	2513	protein_coding	ribosomal protein L26 [Source:HGNC Symbol;Acc:HGNC:10327]	-
ENSG00000135424	182.245104279635	187.959127250612	152.536688811696	371.828778419699	404.736449428771	362.646245093579	174.246973447314	379.73715764735	-1.12460285904219	1.87516998925096e-12	2.63035208492203e-10	ITGA7	12	55684568	55716043	-	6373	protein_coding	integrin subunit alpha 7 [Source:HGNC Symbol;Acc:HGNC:6143]	-
ENSG00000154451	238.057667465273	187.959127250612	270.727368222082	75.9868075789576	77.3891672534134	91.6260459677926	232.248054312656	81.6673402667212	1.50709044801651	1.91619193855492e-12	2.66101574507121e-10	GBP5	1	89258950	89272804	-	8143	protein_coding	guanylate binding protein 5 [Source:HGNC Symbol;Acc:HGNC:19895]	-
ENSG00000006016	260.838305500227	250.612169667482	266.686661233693	515.697134102526	595.096010259006	462.952653310952	259.379045467134	524.581932557495	-1.01707779811932	2.75757509068666e-12	3.75435738082016e-10	CRLF1	19	18572220	18607741	-	3018	protein_coding	cytokine receptor like factor 1 [Source:HGNC Symbol;Acc:HGNC:2364]	-
ENSG00000137033	78.5932012205926	60.7252564963515	84.8548467561751	14.1842040814054	8.0057759227669	7.71587755518254	74.724434824373	9.96861918645162	2.91507716174411	4.22915074993436e-12	5.54058645889986e-10	IL33	9	6215786	6257983	+	3253	protein_coding	interleukin 33 [Source:HGNC Symbol;Acc:HGNC:16028]	-
ENSG00000105696	174.271880967401	178.320197648016	146.475628329112	416.407705532688	448.323451674946	309.599586901699	166.355902314843	391.443581369778	-1.2352869883011	5.80797607718708e-12	7.3224911810291e-10	TMEM59L	19	18607430	18621039	+	2626	protein_coding	transmembrane protein 59 like [Source:HGNC Symbol;Acc:HGNC:13237]	-
ENSG00000026103	960.203893173326	1119.07972686133	1252.61916640068	491.381355677259	487.462800630696	683.819648328052	1110.63426214511	554.221268212002	1.0035605366485	6.40186538278611e-12	7.7984828570834e-10	FAS	10	88990582	89015785	+	4253	protein_coding	Fas cell surface death receptor [Source:HGNC Symbol;Acc:HGNC:11920]	-
ENSG00000181458	161.742530048176	195.670270932688	135.363684111041	65.8552332350966	40.0288796138345	35.6859336927192	164.258828363968	47.1900155138834	1.80519890102025	4.34157041721307e-11	4.63779910644907e-09	TMEM45A	3	100492619	100577444	+	6005	protein_coding	transmembrane protein 45A [Source:HGNC Symbol;Acc:HGNC:25480]	-
ENSG00000153234	176.549944770896	194.706377972428	157.587572547182	64.8420758007105	65.8252686983056	60.7625357470625	176.281298430169	63.8099600820262	1.46612886983385	5.29152236029634e-11	5.48383365801756e-09	NR4A2	2	156324432	156342348	-	3967	protein_coding	nuclear receptor subfamily 4 group A member 2 [Source:HGNC Symbol;Acc:HGNC:7981]	NGFIB-like
ENSG00000183248	100.234807353799	81.9309016220615	92.9362607329537	223.907792999328	318.451975594506	200.612816434746	91.7006565696048	247.65752834286	-1.43723112433402	7.69165129439162e-11	7.57545826419975e-09	PRR36	19	7868719	7874379	-	4456	protein_coding	proline rich 36 [Source:HGNC Symbol;Acc:HGNC:26172]	-
ENSG00000268916	128.710604897492	94.4615101054356	103.038028203927	16.2105189501776	16.0115518455338	36.650418387117	108.736714402285	22.9574963942762	2.24385144257031	1.03792892806601e-10	9.94049587865707e-09	CSAG3	X	152753921	152760222	+	1083	protein_coding	CSAG family member 3 [Source:HGNC Symbol;Acc:HGNC:26237]	-
ENSG00000179630	298.426358257902	348.929251613956	318.205675335657	139.815725945282	162.784110429594	160.104459270038	321.853761735838	154.234765214971	1.06108413477032	1.97769023727587e-10	1.8432338473188e-08	LACC1	13	43879284	43893932	+	4550	protein_coding	laccase domain containing 1 [Source:HGNC Symbol;Acc:HGNC:26789]	-
ENSG00000210144	91.1225521398175	67.4725072181683	116.170325916192	185.407810492657	341.579772704721	286.451954236152	91.5884617580593	271.146512477843	-1.56867837818367	2.08347283165089e-10	1.92887914754239e-08	MT-TY	MT	5826	5891	-	66	Mt_tRNA	mitochondrially encoded tRNA tyrosine [Source:HGNC Symbol;Acc:HGNC:7502]	-
ENSG00000182272	265.394433107218	330.615285369025	256.58489376272	619.039192409908	652.915503034545	464.881622699748	284.198204079654	578.9454393814	-1.02545034647818	2.26648588318966e-10	2.08441652052019e-08	B4GALNT4	11	369796	382116	+	3761	protein_coding	beta-1,4-N-acetyl-galactosaminyltransferase 4 [Source:HGNC Symbol;Acc:HGNC:26315]	-
ENSG00000169783	179.967040476139	152.295087721008	139.404391099431	306.986702618989	399.39926548026	316.350979762484	157.222173098859	340.912315953911	-1.12022600309102	3.41616282312868e-10	3.0606614919218e-08	LINGO1	15	77613027	77820900	-	4902	protein_coding	leucine rich repeat and Ig domain containing 1 [Source:HGNC Symbol;Acc:HGNC:21205]	-
ENSG00000100985	324.6240919981	276.63727959449	251.534010027233	118.539419823174	145.883027925975	102.235377606169	284.265127206608	122.219275118439	1.21426456997698	3.54315422382175e-10	3.13399889848488e-08	MMP9	20	46008908	46016561	+	2336	protein_coding	matrix metallopeptidase 9 [Source:HGNC Symbol;Acc:HGNC:7176]	-
ENSG00000116833	110.486094469529	103.136546747772	124.251739892971	34.4473527691274	36.4707569814937	29.8990255263323	112.624793703424	33.6057117589845	1.74346766490667	7.24766271999261e-10	6.02684384386451e-08	NR5A2	1	200027602	200177424	+	7559	protein_coding	nuclear receptor subfamily 5 group A member 2 [Source:HGNC Symbol;Acc:HGNC:7984]	SF-like
ENSG00000254681	58.0906269891336	70.3641860989469	72.7327257910072	157.039402329846	249.068584263859	165.891367436425	67.0625129596959	190.666451343376	-1.50673476406688	8.40046362952086e-10	6.90279517296782e-08	PKD1P5	16	18374521	18401940	-	10291	transcribed_unprocessed_pseudogene	polycystin 1, transient receptor potential channel interacting pseudogene 5 [Source:HGNC Symbol;Acc:HGNC:30069]	-
ENSG00000088881	162.881561949924	132.053335555558	133.343330616847	293.815655971969	351.364609943658	273.91365320898	142.759409374109	306.364639708203	-1.10544040363574	9.36051051039812e-10	7.55752380569178e-08	EBF4	20	2692878	2760108	+	3717	protein_coding	early B cell factor 4 [Source:HGNC Symbol;Acc:HGNC:29278]	COE
ENSG00000123610	118.459317781763	139.764479237634	127.282270134263	43.5657696786024	31.1335730329824	48.2242347198909	128.502022384553	40.9745258104919	1.6543119747091	1.05894231850388e-09	8.40316112975049e-08	TNFAIP6	2	151357592	151380048	+	1579	protein_coding	TNF alpha induced protein 6 [Source:HGNC Symbol;Acc:HGNC:11898]	-
ENSG00000248323	246.030890777507	208.200879416062	260.625600751109	117.526262388788	88.9530658085211	105.128831689362	238.285790314893	103.86938662889	1.19973316955653	1.48542502899162e-09	1.13967388826556e-07	LUCAT1	5	91054834	91314547	-	16538	antisense	lung cancer associated transcript 1 [Source:HGNC Symbol;Acc:HGNC:48498]	-
ENSG00000130176	137.822860111474	153.258980681268	112.129618927803	292.802498537583	354.033201917914	255.588444015422	134.403819906848	300.808048156973	-1.16280162835825	1.51392179563087e-09	1.15515560307285e-07	CNN1	19	11538717	11550323	+	2887	protein_coding	calponin 1 [Source:HGNC Symbol;Acc:HGNC:2155]	-
ENSG00000228253	272.228624517705	419.293437712903	272.747721716277	163.118346936162	118.307577525333	89.697076578997	321.423261315628	123.707667013497	1.38077817629417	1.56820956898687e-09	1.19003968767873e-07	MT-ATP8	MT	8366	8572	+	207	protein_coding	mitochondrially encoded ATP synthase membrane subunit 8 [Source:HGNC Symbol;Acc:HGNC:7415]	-
ENSG00000196159	365.629240461018	267.962242952154	439.426884987335	162.105189501776	130.761006738526	175.536214380403	357.672789466836	156.134136873568	1.19657743952892	1.68846217178352e-09	1.26744184754366e-07	FAT4	4	125316399	125492932	+	16439	protein_coding	FAT atypical cadherin 4 [Source:HGNC Symbol;Acc:HGNC:23109]	-
ENSG00000050730	107.068998764286	113.739369310627	104.048204951024	40.5262973754441	26.6859197425563	29.8990255263323	108.285524341979	32.3704142147776	1.74771054666742	2.31216583965125e-09	1.68110193797052e-07	TNIP3	4	121131408	121227466	-	3768	protein_coding	TNFAIP3 interacting protein 3 [Source:HGNC Symbol;Acc:HGNC:19315]	-
ENSG00000107864	265.394433107218	236.153775263589	244.462772797552	125.631521863877	113.859924234907	112.844709244545	248.67032705612	117.445385114443	1.08217290487725	2.51381355521801e-09	1.79303190560333e-07	CPEB3	10	92046692	92291087	-	7928	protein_coding	cytoplasmic polyadenylation element binding protein 3 [Source:HGNC Symbol;Acc:HGNC:21746]	-
ENSG00000181690	164.020593851671	195.670270932688	230.32029833819	94.2236413979074	62.2671460659648	72.3363520798363	196.670387707516	76.2757131812362	1.37173645250151	2.95487489137757e-09	2.05171738082802e-07	PLAG1	8	56160904	56211324	-	7833	protein_coding	PLAG1 zinc finger [Source:HGNC Symbol;Acc:HGNC:9045]	zf-C2H2
ENSG00000078098	104.79093496079	92.5337241849165	116.170325916192	28.3684081628108	23.1277971102155	38.5793877759127	104.498328353966	30.0251976829797	1.80183603168688	4.13146538673878e-09	2.78512911774958e-07	FAP	2	162170684	162245151	-	7003	protein_coding	fibroblast activation protein alpha [Source:HGNC Symbol;Acc:HGNC:3590]	-
ENSG00000003249	87.7054564345743	107.956011549069	70.7123722968126	217.828848393012	270.417320057904	181.32312254679	88.7912800934854	223.189763665902	-1.32932009379244	4.83250796111425e-09	3.21095875865998e-07	DBNDD1	16	90004865	90020128	-	4791	protein_coding	dysbindin domain containing 1 [Source:HGNC Symbol;Acc:HGNC:28455]	-
ENSG00000108691	92.2615840415652	128.19776371452	93.946437480051	35.4605102035135	27.5754504006415	29.8990255263323	104.801928412045	30.9783287101625	1.76355027733178	5.93001908357643e-09	3.79493894072009e-07	CCL2	17	34255218	34257203	+	1986	protein_coding	C-C motif chemokine ligand 2 [Source:HGNC Symbol;Acc:HGNC:10618]	-
ENSG00000111678	326.902155801595	342.182000892139	215.16764713173	513.670819233753	752.542936740089	555.543183973143	294.750601275155	607.252313315662	-1.04408084517375	1.23090795283116e-08	7.12234114206931e-07	C12orf57	12	6942978	6946003	+	1806	protein_coding	chromosome 12 open reading frame 57 [Source:HGNC Symbol;Acc:HGNC:29521]	-
ENSG00000171855	121.876413487006	139.764479237634	112.129618927803	32.4210379003552	53.3718394851127	38.5793877759127	124.590170550814	41.4574217204602	1.58225237137002	1.2869497546401e-08	7.41571420858386e-07	IFNB1	9	21077105	21077963	-	859	protein_coding	interferon beta 1 [Source:HGNC Symbol;Acc:HGNC:5434]	-
ENSG00000129951	133.266732504483	177.356304687757	138.394214352333	320.157749266008	338.02165007238	266.197775653798	149.672417181524	308.125724997395	-1.03930288984615	1.29396497135914e-08	7.42532708977868e-07	PLPPR3	19	812488	821977	-	2741	protein_coding	phospholipid phosphatase related 3 [Source:HGNC Symbol;Acc:HGNC:23497]	-
ENSG00000101204	144.65705152196	107.956011549069	148.495981823306	292.802498537583	327.347282175358	240.156688905056	133.703014964779	286.768823205999	-1.10388856290261	1.38127175264975e-08	7.76587887815671e-07	CHRNA4	20	63343223	63378401	-	11049	protein_coding	cholinergic receptor nicotinic alpha 4 subunit [Source:HGNC Symbol;Acc:HGNC:1958]	-
ENSG00000075461	48.9783717751519	62.6530424168705	49.4986606077688	166.157819239321	151.220211874486	119.596102105329	53.7100249332637	145.658044406379	-1.43579103979433	1.599180965892e-08	8.81262939418343e-07	CACNG4	17	66964910	67033398	+	3380	protein_coding	calcium voltage-gated channel auxiliary subunit gamma 4 [Source:HGNC Symbol;Acc:HGNC:1408]	-
ENSG00000179242	128.710604897492	104.100439708031	110.109265433608	254.302516030911	278.423095980671	206.399724601133	114.306770013044	246.375112204238	-1.11135720366966	1.73708379381381e-08	9.42300103308297e-07	CDH4	20	61252426	61940617	+	7351	protein_coding	cadherin 4 [Source:HGNC Symbol;Acc:HGNC:1763]	-
ENSG00000099625	259.69927359848	172.536839886459	157.587572547182	474.157679292695	515.038251031337	320.208918540075	196.60789534404	436.468282954703	-1.15442470024717	2.582317782e-08	1.36352270108875e-06	CBARP	19	1228287	1238027	-	4591	protein_coding	CACN subunit beta associated regulatory protein [Source:HGNC Symbol;Acc:HGNC:28617]	-
ENSG00000162692	50.1174036768996	52.0502198540155	63.6411350671313	8.10525947508881	10.6743678970225	11.5738163327738	55.2695861993488	10.117814568295	2.44673731770184	2.68897904789798e-08	1.40912649200601e-06	VCAM1	1	100719742	100739045	+	6049	protein_coding	vascular cell adhesion molecule 1 [Source:HGNC Symbol;Acc:HGNC:12663]	-
ENSG00000167654	101.373839255547	71.3280790592065	67.6818420555206	165.144661804935	202.812990043428	191.932454185166	80.1279201234247	186.630035344509	-1.22644307049514	6.21076151913843e-08	2.92368966834832e-06	ATCAY	19	3879864	3928079	+	5403	protein_coding	ATCAY, caytaxin [Source:HGNC Symbol;Acc:HGNC:779]	-
ENSG00000125384	72.898041711854	87.7142593836188	113.1397956749	27.3552507284247	28.4649810587268	28.9345408319345	91.2506989234576	28.2515908730287	1.69308577416565	1.19096402003653e-07	5.05777288876063e-06	PTGER2	14	52314305	52328606	+	2473	protein_coding	prostaglandin E receptor 2 [Source:HGNC Symbol;Acc:HGNC:9594]	-
ENSG00000117586	91.1225521398175	102.172653787512	90.915907238759	31.4078804659691	33.802165007238	30.8635102207301	94.7370377220295	32.0245185646458	1.56448930974127	1.19931214227913e-07	5.07769747555802e-06	TNFSF4	1	173183734	173207313	-	3942	protein_coding	TNF superfamily member 4 [Source:HGNC Symbol;Acc:HGNC:11934]	-
ENSG00000143434	137.822860111474	126.269977794001	124.251739892971	287.736711365653	293.54511716812	208.328693989928	129.448192599482	263.2035075079	-1.0253009577462	1.22562954171158e-07	5.14208986276394e-06	SEMA6C	1	151131685	151146664	-	5809	protein_coding	semaphorin 6C [Source:HGNC Symbol;Acc:HGNC:10740]	-
ENSG00000151468	72.898041711854	77.1114368207638	76.7734327793965	144.881513117212	196.586275436832	171.678275602811	75.5943037706714	171.048688052285	-1.17882783176709	1.4474689881256e-07	5.91205936414713e-06	CCDC3	10	12896625	13099652	-	3683	protein_coding	coiled-coil domain containing 3 [Source:HGNC Symbol;Acc:HGNC:23813]	-
ENSG00000124212	35.3099889541793	32.7723606488246	29.2951256658224	120.565734691946	100.516964363629	76.1942908574275	32.4591584229421	99.0923299710008	-1.61131017150396	2.06278385165359e-07	7.96423606692659e-06	PTGIS	20	49503874	49568146	-	5579	protein_coding	prostaglandin I2 synthase [Source:HGNC Symbol;Acc:HGNC:9603]	-
ENSG00000250479	149.213179128951	179.284090608276	125.261916640068	338.394583084958	368.265692447277	236.298750127465	151.253062125765	314.3196752199	-1.05472584051275	2.08521690584874e-07	8.02144242978435e-06	CHCHD10	22	23765834	23768443	-	1360	protein_coding	coiled-coil-helix-coiled-coil-helix domain containing 10 [Source:HGNC Symbol;Acc:HGNC:15559]	-
ENSG00000102854	92.2615840415652	106.99211858881	59.600428078742	216.815690958626	209.039704650025	173.607244991607	86.2847102363723	199.820880200086	-1.21114284440964	2.10402971555721e-07	8.07145322097874e-06	MSLN	16	760762	768865	+	2560	protein_coding	mesothelin [Source:HGNC Symbol;Acc:HGNC:7371]	-
ENSG00000130751	44.422244168161	50.1224339334964	41.4172466309902	134.749938773351	151.220211874486	89.697076578997	45.3206415775492	125.222409075611	-1.46594818338188	2.43648434785804e-07	9.08140255044876e-06	NPAS1	19	47019820	47045775	+	2582	protein_coding	neuronal PAS domain protein 1 [Source:HGNC Symbol;Acc:HGNC:7894]	Others
ENSG00000138606	117.320285880015	106.99211858881	88.8955537445644	220.86832069617	239.283747024922	186.145546018779	104.402652737796	215.43253791329	-1.04768774847082	2.95007716506017e-07	1.06686774977059e-05	SHF	15	45167214	45201175	-	4894	protein_coding	Src homology 2 domain containing F [Source:HGNC Symbol;Acc:HGNC:25116]	-
ENSG00000105088	62.6467545961245	70.3641860989469	58.5902513316447	145.894670551599	165.452702403849	132.134403132501	63.8670640089054	147.827258695983	-1.21044466267142	3.14100652758196e-07	1.13002999089458e-05	OLFM2	19	9853718	9936552	-	2500	protein_coding	olfactomedin 2 [Source:HGNC Symbol;Acc:HGNC:17189]	-
ENSG00000153253	56.9515950873859	61.689149456611	74.7530792852019	23.3026209908803	10.6743678970225	12.5383010271716	64.4646079430663	15.5050966383582	2.06732729976185	3.45876524315831e-07	1.22843664787057e-05	SCN3A	2	165087522	165204067	-	9840	protein_coding	sodium voltage-gated channel alpha subunit 3 [Source:HGNC Symbol;Acc:HGNC:10590]	-
ENSG00000120820	170.854785262158	224.587059740474	204.055702913659	105.368373176155	99.6274337055437	78.1232602462232	199.832515972097	94.3730223759738	1.08446593887283	3.52172469112639e-07	1.24449630549925e-05	GLT8D2	12	103988984	104064183	-	3271	protein_coding	glycosyltransferase 8 domain containing 2 [Source:HGNC Symbol;Acc:HGNC:24890]	-
ENSG00000115008	154.90833863769	151.331194760749	141.424744593625	71.9341778414132	54.2613701431979	71.3718673854385	149.221425997355	65.8558051233498	1.1827221729146	4.20350637457809e-07	1.44133563021644e-05	IL1A	2	112773915	112784590	-	2124	protein_coding	interleukin 1 alpha [Source:HGNC Symbol;Acc:HGNC:5991]	-
ENSG00000276180	64.9248183996199	63.6169353771301	60.6106048258394	12.1578892126332	21.3487357940451	15.4317551103651	63.0507862008631	16.3127933723478	1.94209111868405	5.14002839592049e-07	1.70764531899875e-05	HIST1H4I	6	27138588	27139881	+	1294	protein_coding	histone cluster 1 H4 family member i [Source:HGNC Symbol;Acc:HGNC:4793]	-
ENSG00000142910	62.6467545961245	69.4002931386874	51.5190141019634	13.1710466470193	14.2324905293634	19.2896938879563	61.1886872789251	15.5644103547797	1.97514984403293	5.5782496976767e-07	1.81948654068507e-05	TINAGL1	1	31576485	31587686	+	5281	protein_coding	tubulointerstitial nephritis antigen like 1 [Source:HGNC Symbol;Acc:HGNC:19168]	-
ENSG00000182985	118.459317781763	169.64516100568	96.976967721343	47.6183994161468	46.255594220431	52.0821734974821	128.360482169595	48.6520557113533	1.40190206928981	5.58148819998446e-07	1.81948654068507e-05	CADM1	11	115169218	115504957	-	11017	protein_coding	cell adhesion molecule 1 [Source:HGNC Symbol;Acc:HGNC:5951]	-
ENSG00000135315	206.164774216337	200.489735733986	237.391535567871	97.2631137010657	90.7321271246915	130.205433743705	214.682015172731	106.066891523154	1.01835231654299	8.27472349749598e-07	2.49806706977667e-05	CEP162	6	84124241	84227635	-	5474	protein_coding	centrosomal protein 162 [Source:HGNC Symbol;Acc:HGNC:21107]	-
ENSG00000276085	48.9783717751519	73.2558649797256	53.5393675961581	1.0131574343861	15.1220211874486	14.4672704159673	58.5912014503452	10.200816345934	2.50732592194269	8.37159059887549e-07	2.52182817020789e-05	CCL3L1	17	36194869	36196758	-	1469	protein_coding	C-C motif chemokine ligand 3 like 1 [Source:HGNC Symbol;Acc:HGNC:10628]	-
ENSG00000178718	56.9515950873859	74.2197579399851	40.4070698838929	152.986772592301	158.336457139168	116.702648022136	57.192807637088	142.675292584535	-1.31704599046433	9.99008178708396e-07	2.89025553702573e-05	RPP25	15	74954416	74957464	-	3049	protein_coding	ribonuclease P and MRP subunit p25 [Source:HGNC Symbol;Acc:HGNC:30361]	-
ENSG00000261373	75.1761055153494	97.3531889862142	80.8141397677858	159.065717198618	199.254867411087	171.678275602811	84.4478114231165	176.666286737506	-1.06300250386848	1.2015842793558e-06	3.37099007826547e-05	VPS9D1-AS1	16	89711856	89718165	+	1753	antisense	VPS9D1 antisense RNA 1 [Source:HGNC Symbol;Acc:HGNC:48915]	-
ENSG00000118785	46.7003079716564	60.7252564963515	69.7021955497153	13.1710466470193	11.5638985551077	20.2541785823542	59.0425866725744	14.9963745948271	1.98207093597875	1.43585656783916e-06	3.92514570031151e-05	SPP1	4	87975650	87983426	+	2321	protein_coding	secreted phosphoprotein 1 [Source:HGNC Symbol;Acc:HGNC:11255]	-
ENSG00000262814	145.796083423708	110.847690429848	88.8955537445644	249.236728858981	374.492407053874	177.465183769198	115.17977586604	267.064773227351	-1.21768923330485	1.71708527968066e-06	4.56803894232286e-05	MRPL12	17	81703357	81707526	+	1028	protein_coding	mitochondrial ribosomal protein L12 [Source:HGNC Symbol;Acc:HGNC:10378]	-
ENSG00000232320	10.2512871157295	37.5918254501223	30.3053024129197	93.2104839635213	101.406495021714	74.2653214686319	26.0494716595905	89.6274334846224	-1.76778155243402	2.21629330881526e-06	5.69956762583659e-05	AC009299.2	2	161340816	161341326	-	511	processed_pseudogene	matrix-remodelling associated 7 (MXRA7) pseudogene	-
ENSG00000117228	110.486094469529	118.558834111924	121.221209651679	39.513139941058	56.0404314593683	52.0821734974821	116.755379411044	49.2119149659695	1.24357783414827	2.28905134591715e-06	5.81764351718849e-05	GBP1	1	89052319	89065360	-	4992	protein_coding	guanylate binding protein 1 [Source:HGNC Symbol;Acc:HGNC:4182]	-
ENSG00000079215	59.2296588908813	67.4725072181683	62.630958320034	21.2763061221081	16.901082503619	19.2896938879563	63.1110414763612	19.1556941712278	1.72432185542843	2.6576414882555e-06	6.61711726183067e-05	SLC1A3	5	36606355	36688334	+	6265	protein_coding	solute carrier family 1 member 3 [Source:HGNC Symbol;Acc:HGNC:10941]	-
ENSG00000277632	45.5612760699087	29.880681768046	52.5291908490608	8.10525947508881	7.11624526468169	9.64484694397817	42.6570495623385	8.28878389458289	2.36419617636865	2.70466315712785e-06	6.71908001127629e-05	CCL3	17	36088256	36090169	-	1494	protein_coding	C-C motif chemokine ligand 3 [Source:HGNC Symbol;Acc:HGNC:10627]	-
ENSG00000213420	19.3635423297112	18.3139662449314	19.1933581948491	60.7894460631661	60.4880847497944	65.5849592190516	18.9569555898306	62.2874966773373	-1.71703969825474	3.45709826746439e-06	8.33484785421492e-05	GPC2	7	100169606	100177372	-	3828	protein_coding	glypican 2 [Source:HGNC Symbol;Acc:HGNC:4450]	-
ENSG00000104951	201.608646609346	224.587059740474	147.485805076209	103.342058307382	91.6216577827768	88.7325918845992	191.227170475343	94.5654359915861	1.01692425246715	4.17076536757153e-06	9.63717448576804e-05	IL4I1	19	49889654	49929539	-	2563	protein_coding	interleukin 4 induced 1 [Source:HGNC Symbol;Acc:HGNC:19094]	-
ENSG00000197903	92.2615840415652	102.172653787512	91.9260839858564	40.5262973754441	42.6974715880901	32.7924796095258	95.4534406049778	38.6720828576867	1.30316203022382	5.62688088738361e-06	0.000123249991929174	HIST1H2BK	6	27146418	27146798	-	381	protein_coding	histone cluster 1 H2B family member k [Source:HGNC Symbol;Acc:HGNC:13954]	-
ENSG00000077522	175.410912869149	169.64516100568	175.770753994934	89.1578542259769	103.185556337884	63.6559898302559	173.608942623254	85.3331334647058	1.02250000372442	6.10070831753411e-06	0.000131169645477284	ACTN2	1	236686454	236764631	+	5530	protein_coding	actinin alpha 2 [Source:HGNC Symbol;Acc:HGNC:164]	-
ENSG00000119508	130.988668700988	131.089442595298	117.180502663289	63.8289183663244	62.2671460659648	47.259750025493	126.419537986525	57.7852714859274	1.1290187594527	6.35831580674665e-06	0.000135802285533163	NR4A3	9	99821855	99866891	+	6314	protein_coding	nuclear receptor subfamily 4 group A member 3 [Source:HGNC Symbol;Acc:HGNC:7982]	NGFIB-like
ENSG00000275302	55.8125631856382	77.1114368207638	57.5800745845474	8.10525947508881	25.7963890844711	17.3607244991607	63.5013581969831	17.0874576862402	1.88342548362058	6.49097033401848e-06	0.000138039977072764	CCL4	17	36103590	36105621	+	2032	protein_coding	C-C motif chemokine ligand 4 [Source:HGNC Symbol;Acc:HGNC:10630]	-
ENSG00000162551	59.2296588908813	59.7613635360919	58.5902513316447	127.657836732649	136.098190687037	115.738163327738	59.1937579195393	126.498063582475	-1.0960654143092	7.1217518424161e-06	0.000148175088814768	ALPL	1	21509372	21578412	+	3007	protein_coding	alkaline phosphatase, liver/bone/kidney [Source:HGNC Symbol;Acc:HGNC:438]	-
ENSG00000227036	168.576721458662	187.959127250612	133.343330616847	76.9999650133437	89.8425964666063	73.3008367742341	163.293059775374	80.0477994180614	1.02713553358096	7.36129592986642e-06	0.00015212249490782	LINC00511	17	72290091	72640472	-	27605	processed_transcript	long intergenic non-protein coding RNA 511 [Source:HGNC Symbol;Acc:HGNC:43564]	-
ENSG00000185615	14.8074147227203	25.0612169667482	29.2951256658224	71.9341778414132	74.7205752791577	65.5849592190516	23.054585785097	70.7465707798742	-1.60858733996063	7.38927038139223e-06	0.00015245067973268	PDIA2	16	283152	287215	+	2248	protein_coding	protein disulfide isomerase family A member 2 [Source:HGNC Symbol;Acc:HGNC:14180]	-
ENSG00000244621	67.2028822031154	76.1475438605042	70.7123722968126	18.2368338189498	14.2324905293634	34.7214489983214	71.3542661201441	22.3969244488782	1.67603537275562	8.82403227537491e-06	0.000174061557113823	RPS17P11	5	52282567	52282859	+	293	processed_pseudogene	ribosomal protein S17 pseudogene 11 [Source:HGNC Symbol;Acc:HGNC:36132]	-
ENSG00000181409	142.378987718465	160.970124363344	120.211032904581	301.920915447058	372.713345737703	182.287607241187	141.186714995463	285.64062280865	-1.01705657349695	1.24567322920856e-05	0.000230693050332488	AATK	17	81117295	81166077	-	6225	protein_coding	apoptosis associated tyrosine kinase [Source:HGNC Symbol;Acc:HGNC:21]	-
ENSG00000204922	97.9567435503038	89.6420453041379	61.6207815729367	172.236763845637	188.580499514065	144.672704159673	83.0731901424594	168.496655839792	-1.02341230467855	1.36238137642295e-05	0.00024698942786404	UQCC3	11	62670273	62673687	+	2398	protein_coding	ubiquinol-cytochrome c reductase complex assembly factor 3 [Source:HGNC Symbol;Acc:HGNC:34399]	-
ENSG00000057657	48.9783717751519	32.7723606488246	58.5902513316447	15.1973615157915	7.11624526468169	11.5738163327738	46.7803279185404	11.2958077044157	2.05847543296686	1.42856790578743e-05	0.000257643149450261	PRDM1	6	106086320	106109939	+	6392	protein_coding	PR/SET domain 1 [Source:HGNC Symbol;Acc:HGNC:9346]	zf-C2H2
ENSG00000183114	27.3367656419452	24.0973240064887	21.2137116890438	70.9210204070271	70.2729219887317	61.7270204414603	24.2159337791592	67.6403209457397	-1.48521085726117	1.83590855835351e-05	0.000315145391221943	FAM43B	1	20552439	20555010	+	2572	protein_coding	family with sequence similarity 43 member B [Source:HGNC Symbol;Acc:HGNC:31791]	-
ENSG00000185519	58.0906269891336	51.086326893756	44.4477768722822	103.342058307382	147.662089242145	96.4484694397817	51.2082435850573	115.817538996436	-1.18214565126241	2.2262232463307e-05	0.000370690194505929	FAM131C	1	16057769	16073632	-	1701	protein_coding	family with sequence similarity 131 member C [Source:HGNC Symbol;Acc:HGNC:26717]	-
ENSG00000262246	28.475797543693	28.9167888077864	18.1831814477518	85.1052244884325	78.2786979114986	53.0466581918799	25.1919225997437	72.143526863937	-1.51936330064265	2.54900385943047e-05	0.000412564295989637	CORO7	16	4354542	4425705	-	8793	protein_coding	coronin 7 [Source:HGNC Symbol;Acc:HGNC:26161]	-
ENSG00000166920	52.395467480395	54.9418987347942	66.6716653084233	24.3157784252664	19.5696744778746	10.609331638376	58.0030105078708	18.1649281805057	1.6777867035838	3.06410672061163e-05	0.000480805085074958	C15orf48	15	45430529	45448761	+	1405	protein_coding	chromosome 15 open reading frame 48 [Source:HGNC Symbol;Acc:HGNC:29898]	-
ENSG00000133106	113.903190174772	144.583944038932	142.434921340722	62.8157609319383	62.2671460659648	75.2298061630297	133.640685184809	66.7709043869776	1.00353497173166	3.23847818605487e-05	0.000501368412148762	EPSTI1	13	42886388	42992271	-	4924	protein_coding	epithelial stromal interaction 1 [Source:HGNC Symbol;Acc:HGNC:16465]	-
ENSG00000179111	41.0051484629179	52.0502198540155	28.284948918725	95.2367988322935	112.970393576822	83.9101684126101	40.4467724118861	97.3724536072418	-1.26669465906053	3.50251010208651e-05	0.000535791540248743	HES7	17	8120590	8124092	-	1868	protein_coding	hes family bHLH transcription factor 7 [Source:HGNC Symbol;Acc:HGNC:15977]	bHLH
ENSG00000108342	41.0051484629179	30.8445747283055	25.2544186774331	6.07894460631661	5.33718394851127	7.71587755518254	32.3680472895521	6.37733537000347	2.3431301650538	3.5433036147126e-05	0.000540743346850339	CSF3	17	40015361	40017813	+	2220	protein_coding	colony stimulating factor 3 [Source:HGNC Symbol;Acc:HGNC:2438]	-
ENSG00000105376	74.0370736136017	65.5447212976492	70.7123722968126	146.907827985985	196.586275436832	102.235377606169	70.0980557360212	148.576493676328	-1.08675618854268	4.32920930239379e-05	0.000631509764520404	ICAM5	19	10289981	10296778	+	3906	protein_coding	intercellular adhesion molecule 5 [Source:HGNC Symbol;Acc:HGNC:5348]	-
ENSG00000070182	23.9196699367021	26.9890028872673	36.3663628955036	80.039437316502	81.8368205438394	62.6915051358581	29.0916785731577	74.8559209987332	-1.36050044299264	4.91734924630692e-05	0.000701100913587929	SPTB	14	64746283	64879907	-	14796	protein_coding	spectrin beta, erythrocytic [Source:HGNC Symbol;Acc:HGNC:11274]	-
ENSG00000182687	50.1174036768996	66.5086142579087	61.6207815729367	141.842040814054	116.528516209163	108.022285772556	59.415599835915	122.130947598591	-1.03455042317275	5.43591687278746e-05	0.000761167513993192	GALR2	17	76074794	76077541	+	1364	protein_coding	galanin receptor 2 [Source:HGNC Symbol;Acc:HGNC:4133]	-
ENSG00000162618	83.1493288275834	65.5447212976492	97.9871444684403	24.3157784252664	39.1393489557493	36.650418387117	82.2270648645576	33.3685152560443	1.2957642013432	7.13003048376715e-05	0.000934101257812022	ADGRL4	1	78889764	79006718	-	3677	protein_coding	adhesion G protein-coupled receptor L4 [Source:HGNC Symbol;Acc:HGNC:20822]	-
ENSG00000157368	70.6199779083585	83.8586875425806	54.5495443432554	17.2236763845637	35.5812263234084	22.1831479711498	69.6760699313982	24.9960168930407	1.47146885777165	7.39922402843042e-05	0.000961206960550171	IL34	16	70579895	70660682	+	2233	protein_coding	interleukin 34 [Source:HGNC Symbol;Acc:HGNC:28529]	-
ENSG00000210140	457.890824502583	448.210226520689	336.388856783408	830.789096196603	1369.87721345123	742.653214686319	414.163302602227	981.106508111382	-1.24461977171899	8.557895188538e-05	0.00107941408249979	MT-TC	MT	5761	5826	-	66	Mt_tRNA	mitochondrially encoded tRNA cysteine [Source:HGNC Symbol;Acc:HGNC:7477]	-
ENSG00000161835	47.8393398734042	63.6169353771301	46.4681303664768	130.697309035807	128.09241476427	81.9811990238145	52.6414685390037	113.590307607964	-1.106715964108	0.000102156548970639	0.00123899388258102	GRASP	12	52006940	52015889	+	2829	protein_coding	general receptor for phosphoinositides 1 associated scaffold protein [Source:HGNC Symbol;Acc:HGNC:18707]	-
ENSG00000176046	78.5932012205926	63.6169353771301	41.4172466309902	131.710466470193	143.214435951719	107.057801078158	61.2091277429043	127.327567833357	-1.06189851759069	0.000102686593744849	0.00124433571320656	NUPR1	16	28532708	28539174	-	5674	protein_coding	nuclear protein 1, transcriptional regulator [Source:HGNC Symbol;Acc:HGNC:29990]	-
ENSG00000185883	42.1441803646656	27.9528958475269	16.1628279535572	78.0131224477298	90.7321271246915	59.7980510526647	28.7533013885832	76.181100208362	-1.41589758486348	0.000122074271936948	0.00142983027564277	ATP6V0C	16	2513870	2520218	+	1498	protein_coding	ATPase H+ transporting V0 subunit c [Source:HGNC Symbol;Acc:HGNC:855]	-
ENSG00000129244	10.2512871157295	9.63892960259547	17.1730047006545	40.5262973754441	40.0288796138345	46.2952653310952	12.3544071396598	42.2834807734579	-1.77264547188141	0.000123395949135312	0.00143999961818661	ATP1B2	17	7646627	7657768	+	3276	protein_coding	ATPase Na+/K+ transporting subunit beta 2 [Source:HGNC Symbol;Acc:HGNC:805]	-
ENSG00000125650	54.6735312838905	31.808467688565	34.346009401309	96.2499562666796	87.1740044923507	86.8036224958035	40.2760027912548	90.0758610849446	-1.1695588364781	0.000127944332296445	0.00148558774464944	PSPN	19	6375148	6379058	-	3911	protein_coding	persephin [Source:HGNC Symbol;Acc:HGNC:9579]	-
ENSG00000198626	46.7003079716564	40.483504330901	52.5291908490608	4.0526297375444	19.5696744778746	14.4672704159673	46.5710010505394	12.6965248771288	1.86049978644514	0.000128329045317138	0.00148632648233452	RYR2	1	237042205	237833988	+	17777	protein_coding	ryanodine receptor 2 [Source:HGNC Symbol;Acc:HGNC:10484]	-
ENSG00000171119	47.8393398734042	39.5196113706414	32.3256559071143	98.2762711354518	97.8483723893732	70.4073826910407	39.8948690503866	88.8440087386219	-1.15940972305805	0.000150882777609129	0.00170350335988453	NRTN	19	5823802	5828324	+	1109	protein_coding	neurturin [Source:HGNC Symbol;Acc:HGNC:8007]	-
ENSG00000149926	17.0854785262158	29.880681768046	31.315479160017	69.907862972641	65.8252686983056	60.7625357470625	26.0938798180929	65.498555806003	-1.31866690342532	0.000216141310046237	0.00224331417982967	FAM57B	16	30024427	30052978	-	4920	protein_coding	family with sequence similarity 57 member B [Source:HGNC Symbol;Acc:HGNC:25295]	-
ENSG00000069431	71.7590098101062	75.1836509002447	88.8955537445644	26.3420932940386	47.1451248785162	26.0410867487411	78.6127381516384	33.176101640432	1.23855853295888	0.000218653119447124	0.00225475181476654	ABCC9	12	21797401	21942529	-	11616	protein_coding	ATP binding cassette subfamily C member 9 [Source:HGNC Symbol;Acc:HGNC:60]	-
ENSG00000176428	33.0319251506838	25.0612169667482	13.1322977122652	65.8552332350966	59.5985540917091	62.6915051358581	23.7418132765657	62.7150974875546	-1.4088135906878	0.000221660256719657	0.00228014517412287	VPS37D	7	73667825	73672112	+	1626	protein_coding	VPS37D, ESCRT-I subunit [Source:HGNC Symbol;Acc:HGNC:18287]	-
ENSG00000105664	13.6683828209726	14.4583944038932	8.08141397677858	35.4605102035135	45.3660635623458	38.5793877759127	12.0693970672148	39.8019871805907	-1.72441749105391	0.000254660968965066	0.00254605966595959	COMP	19	18782773	18791314	-	3101	protein_coding	cartilage oligomeric matrix protein [Source:HGNC Symbol;Acc:HGNC:2227]	-
ENSG00000166145	29.6148294454407	11.5667155231146	21.2137116890438	62.8157609319383	72.9415139629873	40.5083571647083	20.7984188858663	58.7552106865446	-1.51154004194215	0.0003039002252741	0.00293481392794258	SPINT1	15	40844018	40858207	+	3542	protein_coding	serine peptidase inhibitor, Kunitz type 1 [Source:HGNC Symbol;Acc:HGNC:11246]	-
ENSG00000141314	39.8661165611701	34.7001465693437	52.5291908490608	97.2631137010657	97.8483723893732	73.3008367742341	42.3651513265249	89.4707742882243	-1.07899892502186	0.000343491685247318	0.00320990767850781	RHBDL3	17	32266176	32324661	+	5404	protein_coding	rhomboid like 3 [Source:HGNC Symbol;Acc:HGNC:16502]	-
ENSG00000116990	39.8661165611701	39.5196113706414	41.4172466309902	99.2894285698379	78.2786979114986	74.2653214686319	40.2676581876006	83.9444826499895	-1.05835588508084	0.000390875591149129	0.00356876353339116	MYCL	1	39895426	39902256	-	5063	protein_coding	MYCL proto-oncogene, bHLH transcription factor [Source:HGNC Symbol;Acc:HGNC:7555]	bHLH
ENSG00000110318	120.737381585258	79.0392227412829	98.9973212155376	43.5657696786024	59.5985540917091	44.3662959422996	99.5913085140262	49.176873237537	1.01156189018699	0.000451461329648802	0.00400347604395461	CEP126	11	101915015	102001058	+	8191	protein_coding	centrosomal protein 126 [Source:HGNC Symbol;Acc:HGNC:29264]	-
ENSG00000127720	33.0319251506838	36.6279324898628	62.630958320034	21.2763061221081	11.5638985551077	8.68036224958035	44.0969386535269	13.8401889755987	1.680629068745	0.000486649208725705	0.00423705176274224	METTL25	12	82358497	82479236	+	3672	protein_coding	methyltransferase like 25 [Source:HGNC Symbol;Acc:HGNC:26228]	-
ENSG00000110076	11.3903190174772	5.78335776155728	5.05088373548661	37.4868250722857	20.4592051359599	31.827994915128	7.40818683817369	29.9246750411245	-2.0281339823447	0.000517763922950243	0.00445488698761464	NRXN2	11	64606174	64723188	-	10580	protein_coding	neurexin 2 [Source:HGNC Symbol;Acc:HGNC:8009]	-
ENSG00000116176	7.97322331223403	8.67503664233592	7.07123722968126	24.3157784252664	38.2498182976641	27.0055714431389	7.90649906141707	29.8570560553565	-1.91894905551433	0.000552145041883336	0.00468109780014278	TPSG1	16	1221651	1225257	-	1255	protein_coding	tryptase gamma 1 [Source:HGNC Symbol;Acc:HGNC:14134]	-
ENSG00000149968	59.2296588908813	73.2558649797256	59.600428078742	29.3815655971969	24.0173277683007	31.827994915128	64.028650649783	28.4089627602085	1.17644756248951	0.000580424682514653	0.00485563708800059	MMP3	11	102835801	102843803	-	2048	protein_coding	matrix metallopeptidase 3 [Source:HGNC Symbol;Acc:HGNC:7173]	-
ENSG00000235609	71.7590098101062	74.2197579399851	96.976967721343	41.5394548098302	36.4707569814937	40.5083571647083	80.9852451571448	39.5061896520107	1.03802682105966	0.000606222183161424	0.00503123777484642	AF127577.4	21	14818843	15014430	-	5929	lincRNA	novel transcript	-
ENSG00000078596	43.2832122664133	46.2668620924583	34.346009401309	85.1052244884325	72.0519833049021	95.4839847453839	41.2986945867268	84.2137308462395	-1.02687686812269	0.000624719135066767	0.00515783271621415	ITM2A	X	79360384	79367667	-	2051	protein_coding	integral membrane protein 2A [Source:HGNC Symbol;Acc:HGNC:6173]	-
ENSG00000105855	89.9835202380697	66.5086142579087	72.7327257910072	25.3289358596525	40.9184102719197	39.5438724703105	76.4082867623286	35.2637395339609	1.10872606163645	0.00064365347484006	0.00527963130838979	ITGB8	7	20330702	20415754	+	15156	protein_coding	integrin subunit beta 8 [Source:HGNC Symbol;Acc:HGNC:6163]	-
ENSG00000283265	66.0638503013677	58.7974705758324	88.8955537445644	35.4605102035135	30.2440423748972	32.7924796095258	71.2522915405881	32.8323440626455	1.1195960973111	0.000688118982265919	0.00556546785482051	AL356234.3	6	137693068	137700415	+	1160	lincRNA	novel transcript	-
ENSG00000105538	47.8393398734042	29.880681768046	33.3358326542116	99.2894285698379	88.0635351504359	55.9401122750734	37.0186180985539	81.0976919984491	-1.13777735889809	0.000714199149297353	0.00574305901425152	RASIP1	19	48720587	48740721	-	4149	protein_coding	Ras interacting protein 1 [Source:HGNC Symbol;Acc:HGNC:24716]	-
ENSG00000071242	31.8928932489361	39.5196113706414	41.4172466309902	79.0262798821159	86.2844738342655	67.5139286078472	37.6099170835226	77.6082274414095	-1.04227809018366	0.000742149861551283	0.00591292893136126	RPS6KA2	6	166409364	166906451	-	8243	protein_coding	ribosomal protein S6 kinase A2 [Source:HGNC Symbol;Acc:HGNC:10431]	-
ENSG00000039139	53.5344993821428	69.4002931386874	78.7937862735912	39.513139941058	24.9068584263859	26.0410867487411	67.2428595981404	30.1536950387283	1.16419947856475	0.00084266054281131	0.00649924077827165	DNAH5	5	13690331	13944543	-	16475	protein_coding	dynein axonemal heavy chain 5 [Source:HGNC Symbol;Acc:HGNC:2950]	-
ENSG00000145700	46.7003079716564	44.3390761719392	49.4986606077688	19.2499912533359	13.3429598712782	22.1831479711498	46.8460149171215	18.258699698588	1.36366448718864	0.000850141752139578	0.00653705343962476	ANKRD31	5	75068275	75236878	-	6273	protein_coding	ankyrin repeat domain 31 [Source:HGNC Symbol;Acc:HGNC:26853]	-
ENSG00000146374	28.475797543693	37.5918254501223	28.284948918725	11.1447317782471	9.78483723893732	7.71587755518254	31.4508573041801	9.54848219078899	1.72310613291243	0.000886950220872639	0.00671962777810056	RSPO3	6	127118604	127197765	+	3179	protein_coding	R-spondin 3 [Source:HGNC Symbol;Acc:HGNC:20866]	-
ENSG00000224321	53.5344993821428	52.0502198540155	39.3968931367956	22.2894635564942	21.3487357940451	13.5027857215694	48.327204124318	19.0469950240362	1.34210239295916	0.00101125510393158	0.00741854180047427	RPL12P14	1	15792796	15793285	+	490	processed_pseudogene	ribosomal protein L12 pseudogene 14 [Source:HGNC Symbol;Acc:HGNC:36495]	-
ENSG00000163273	42.1441803646656	26.9890028872673	24.2442419303357	68.8947055382549	76.4996365953282	56.9045969694712	31.1258083940895	67.4329797010181	-1.12437614442787	0.00121572242962325	0.00854389543531279	NPPC	2	231921820	231926403	-	1071	protein_coding	natriuretic peptide C [Source:HGNC Symbol;Acc:HGNC:7941]	-
ENSG00000104112	44.422244168161	37.5918254501223	38.3867163896983	20.263148687722	14.2324905293634	8.68036224958035	40.1335953359939	14.3920004888886	1.48195729175085	0.00126230539771055	0.00877644998849552	SCG3	15	51681353	51721031	+	3315	protein_coding	secretogranin III [Source:HGNC Symbol;Acc:HGNC:13707]	-
ENSG00000151150	72.898041711854	62.6530424168705	89.9057304916617	37.4868250722857	29.354511716812	43.4018112479018	75.1522715401287	36.7477160123332	1.03444117387832	0.00129406841223078	0.00894066071674068	ANK3	10	60026298	60733490	-	25614	protein_coding	ankyrin 3 [Source:HGNC Symbol;Acc:HGNC:494]	-
ENSG00000113532	26.1977337401975	29.880681768046	45.4579536193795	17.2236763845637	5.33718394851127	7.71587755518254	33.8454563758743	10.0922459627525	1.76100875998984	0.00131711132345721	0.00904585803602879	ST8SIA4	5	100806935	100903266	-	7794	protein_coding	ST8 alpha-N-acetyl-neuraminide alpha-2,8-sialyltransferase 4 [Source:HGNC Symbol;Acc:HGNC:10871]	-
ENSG00000185862	77.4541693188448	41.4473972911605	51.5190141019634	22.2894635564942	25.7963890844711	24.1121173599454	56.8068602373229	24.0659900003036	1.23227211842153	0.00131852523274901	0.00905109239109518	EVI2B	17	31303766	31314112	-	2072	protein_coding	ecotropic viral integration site 2B [Source:HGNC Symbol;Acc:HGNC:3500]	-
ENSG00000129355	37.5880527576747	57.8335776155728	30.3053024129197	73.9604927101854	107.633209628311	77.1587755518254	41.9089775953891	86.2508259634404	-1.03904479928958	0.00136053930606345	0.00926621350824088	CDKN2D	19	10566462	10569059	-	1503	protein_coding	cyclin dependent kinase inhibitor 2D [Source:HGNC Symbol;Acc:HGNC:1790]	-
ENSG00000137573	45.5612760699087	53.0141128142751	75.7632560322992	24.3157784252664	28.4649810587268	24.1121173599454	58.1128816388277	25.6309589479795	1.18124972245655	0.00139880854274914	0.00943572043926912	SULF1	8	69466624	69660915	+	9404	protein_coding	sulfatase 1 [Source:HGNC Symbol;Acc:HGNC:20391]	-
ENSG00000179673	18.2245104279635	19.2778592051909	11.1119442180705	48.6315568505329	46.255594220431	32.7924796095258	16.2047712837417	42.5598768934965	-1.39424110905675	0.00162831797166773	0.0106012431657523	RPRML	17	46978156	46979248	-	1093	protein_coding	reprimo like [Source:HGNC Symbol;Acc:HGNC:32422]	-
ENSG00000134198	41.0051484629179	66.5086142579087	53.5393675961581	24.3157784252664	21.3487357940451	25.0766020543432	53.6843767723282	23.5803720912182	1.19242665575795	0.00167329001837698	0.0108482625981331	TSPAN2	1	115048011	115089500	-	3410	protein_coding	tetraspanin 2 [Source:HGNC Symbol;Acc:HGNC:20659]	-
ENSG00000122592	9.11225521398175	24.0973240064887	19.1933581948491	31.4078804659691	56.0404314593683	53.0466581918799	17.4676458051065	46.8316567057391	-1.41251962205985	0.00181465410108472	0.0115174138490692	HOXA7	7	27153716	27157936	-	2411	protein_coding	homeobox A7 [Source:HGNC Symbol;Acc:HGNC:5108]	Homeobox
ENSG00000100092	19.3635423297112	18.3139662449314	16.1628279535572	62.8157609319383	40.9184102719197	32.7924796095258	17.9467788427333	45.5088836044613	-1.34162646314237	0.00191748386527037	0.0119784518385109	SH3BP1	22	37634654	37656119	+	4892	protein_coding	SH3 domain binding protein 1 [Source:HGNC Symbol;Acc:HGNC:10824]	-
ENSG00000116711	29.6148294454407	32.7723606488246	51.5190141019634	14.1842040814054	14.2324905293634	13.5027857215694	37.9687347320762	13.9731601107794	1.4440162659007	0.00192469494696666	0.0120126915633825	PLA2G4A	1	186828953	186988981	+	2875	protein_coding	phospholipase A2 group IVA [Source:HGNC Symbol;Acc:HGNC:9035]	-
ENSG00000109705	31.8928932489361	59.7613635360919	53.5393675961581	102.328900872996	126.3133534481	64.6204745246537	48.3978747937287	97.7542429485833	-1.00907229660903	0.00192861884628213	0.0120241259735994	NKX3-2	4	13540830	13545050	-	2801	protein_coding	NK3 homeobox 2 [Source:HGNC Symbol;Acc:HGNC:951]	Homeobox
ENSG00000115468	21.6416061332066	16.3861803244123	21.2137116890438	44.5789271129885	56.0404314593683	39.5438724703105	19.7471660488876	46.7210770142224	-1.24782852019416	0.00209955341486132	0.0127655421506914	EFHD1	2	232606057	232682781	+	3052	protein_coding	EF-hand domain family member D1 [Source:HGNC Symbol;Acc:HGNC:29556]	-
ENSG00000163121	41.0051484629179	59.7613635360919	38.3867163896983	20.263148687722	21.3487357940451	16.3962398047629	46.3844094629027	19.3360414288433	1.26400129402722	0.0021352291846858	0.0129371412250138	NEURL3	2	96497643	96508109	-	2497	protein_coding	neuralized E3 ubiquitin protein ligase 3 [Source:HGNC Symbol;Acc:HGNC:25162]	-
ENSG00000124635	39.8661165611701	40.483504330901	34.346009401309	14.1842040814054	18.6801438197894	11.5738163327738	38.23187676446	14.8127214113229	1.36333740685293	0.00241518885434602	0.0141757090533826	HIST1H2BJ	6	27125897	27132750	-	950	protein_coding	histone cluster 1 H2B family member j [Source:HGNC Symbol;Acc:HGNC:4761]	-
ENSG00000204305	22.7806380349544	21.20564512571	19.1933581948491	48.6315568505329	49.8137168527718	44.3662959422996	21.0598804518378	47.6038565485348	-1.17867875054863	0.00244069775727838	0.0142891946691926	AGER	6	32180968	32184324	-	2077	protein_coding	advanced glycosylation end-product specific receptor [Source:HGNC Symbol;Acc:HGNC:320]	-
ENSG00000170786	45.5612760699087	40.483504330901	31.315479160017	20.263148687722	11.5638985551077	13.5027857215694	39.1200865202756	15.1099443214664	1.37712657301065	0.002456077367047	0.0143671214811212	SDR16C5	8	56300010	56320776	-	3279	protein_coding	short chain dehydrogenase/reductase family 16C member 5 [Source:HGNC Symbol;Acc:HGNC:30311]	-
ENSG00000241697	14.8074147227203	27.9528958475269	28.284948918725	61.8026034975522	63.15667672405	39.5438724703105	23.6817531629907	54.8343842306376	-1.20293978078687	0.00247824792625521	0.0144836820082499	TMEFF1	9	100473113	100577636	+	2611	protein_coding	transmembrane protein with EGF like and two follistatin like domains 1 [Source:HGNC Symbol;Acc:HGNC:11866]	-
ENSG00000225614	27.3367656419452	30.8445747283055	28.284948918725	50.6578717193051	77.3891672534134	53.0466581918799	28.8220964296586	60.3645657215328	-1.0677556083202	0.00270988445663906	0.015469960315627	ZNF469	16	88427471	88440757	+	13287	protein_coding	zinc finger protein 469 [Source:HGNC Symbol;Acc:HGNC:23216]	zf-C2H2
ENSG00000274276	121.876413487006	163.861803244123	221.228707614314	520.762921274456	403.846918770686	240.156688905056	168.988974781814	388.255509650066	-1.19909478469158	0.00271546427816686	0.0154865102385639	CBSL	21	6444869	6468040	-	4004	protein_coding	cystathionine-beta-synthase like [Source:HGNC Symbol;Acc:HGNC:51829]	-
ENSG00000205544	42.1441803646656	56.8696846553133	25.2544186774331	100.302586004224	114.749454892992	50.1532041086865	41.4227612324706	88.4017483353009	-1.09289511543742	0.00282492604027261	0.0159795307214932	TMEM256	17	7402975	7404137	-	707	protein_coding	transmembrane protein 256 [Source:HGNC Symbol;Acc:HGNC:28618]	-
ENSG00000109511	36.449020855927	45.3029691321987	35.3561861484063	17.2236763845637	15.1220211874486	15.4317551103651	39.0360587121773	15.9258175607925	1.29659920298275	0.00292436419520652	0.0164149739607247	ANXA10	4	168092515	168187690	+	1812	protein_coding	annexin A10 [Source:HGNC Symbol;Acc:HGNC:534]	-
ENSG00000207652	42.1441803646656	24.0973240064887	25.2544186774331	53.6973440224634	68.4938606725613	66.5494439134494	30.4986410161958	62.913549536158	-1.05510319417729	0.00299017767003267	0.0166735885068231	MIR621	13	40810766	40810861	+	96	miRNA	microRNA 621 [Source:HGNC Symbol;Acc:HGNC:32877]	-
ENSG00000136149	48.9783717751519	65.5447212976492	46.4681303664768	23.3026209908803	23.1277971102155	28.9345408319345	53.663741146426	25.1216529776768	1.09762153796913	0.00310536429872626	0.0171059873131343	RPL13AP25	13	54440704	54441315	-	612	processed_pseudogene	ribosomal protein L13a pseudogene 25 [Source:HGNC Symbol;Acc:HGNC:36981]	-
ENSG00000243978	41.0051484629179	34.7001465693437	53.5393675961581	20.263148687722	17.7906131617042	17.3607244991607	43.0815542094732	18.471495449529	1.22284402054301	0.00349960683099535	0.0186847520423039	RTL9	X	110358816	110456334	+	5529	protein_coding	retrotransposon Gag like 9 [Source:HGNC Symbol;Acc:HGNC:29245]	-
ENSG00000228109	56.9515950873859	24.0973240064887	39.3968931367956	94.2236413979074	91.6216577827768	56.9045969694712	40.1486040768901	80.9166320500518	-1.02029100845787	0.00367275939720798	0.0194225475053417	MELTF-AS1	3	196999460	197004744	+	1139	antisense	MELTF antisense RNA 1 [Source:HGNC Symbol;Acc:HGNC:40373]	-
ENSG00000167964	11.3903190174772	17.3500732846718	14.1424744593625	36.4736676378996	38.2498182976641	33.7569643039236	14.2942889205038	36.1601500798291	-1.33254084744415	0.00367495193064275	0.019426744370322	RAB26	16	2140803	2154165	+	2488	protein_coding	RAB26, member RAS oncogene family [Source:HGNC Symbol;Acc:HGNC:14259]	-
ENSG00000162426	5.69515950873859	14.4583944038932	8.08141397677858	30.394723031583	28.4649810587268	27.0055714431389	9.41165596313679	28.6217585111496	-1.58946691680587	0.00382128510897501	0.0199421970343239	SLC45A1	1	8317826	8344167	+	2888	protein_coding	solute carrier family 45 member 1 [Source:HGNC Symbol;Acc:HGNC:17939]	-
ENSG00000178343	35.3099889541793	23.1334310462291	25.2544186774331	35.4605102035135	68.4938606725613	78.1232602462232	27.8992795592805	60.6925437074327	-1.12964030949443	0.0038245594888053	0.0199517872355519	SHISA3	4	42397839	42402487	+	1971	protein_coding	shisa family member 3 [Source:HGNC Symbol;Acc:HGNC:25159]	-
ENSG00000237686	48.9783717751519	51.086326893756	36.3663628955036	19.2499912533359	18.6801438197894	23.1476326655476	45.4770205214705	20.359255912891	1.15973956244401	0.00394252322680042	0.0203682366259589	AL109615.3	6	43995723	44074652	-	2296	antisense	uncharacterized LOC101929705 [Source:NCBI gene;Acc:101929705]	-
ENSG00000100593	18.2245104279635	33.7362536090841	18.1831814477518	54.7105014568495	57.8194927755387	43.4018112479018	23.3813151615998	51.97726849343	-1.14519611842706	0.00394872339879221	0.020392681978069	ISM2	14	77474394	77498850	-	4131	protein_coding	isthmin 2 [Source:HGNC Symbol;Acc:HGNC:23176]	-
ENSG00000130487	102.512871157295	77.1114368207638	59.600428078742	48.6315568505329	48.0346555366014	22.1831479711498	79.7415786856001	39.6164534527613	1.00579802546853	0.00417524841966549	0.0213560496515266	KLHDC7B	22	50545891	50551023	+	5133	protein_coding	kelch domain containing 7B [Source:HGNC Symbol;Acc:HGNC:25145]	-
ENSG00000284505	25.0587018384498	14.4583944038932	14.1424744593625	37.4868250722857	44.4765329042606	43.4018112479018	17.8865235672352	41.7883897414827	-1.2357924569104	0.00426041532387727	0.0216957783654872	LYNX1-SLURP2	8	142764334	142778224	-	1320	protein_coding	LYNX1-SLURP2 readthrough [Source:HGNC Symbol;Acc:HGNC:52291]	-
ENSG00000272636	22.7806380349544	14.4583944038932	25.2544186774331	48.6315568505329	46.255594220431	43.4018112479018	20.8311503720935	46.0963207729552	-1.15029642638355	0.00443824919438748	0.0223960634311261	DOC2B	17	142789	181636	-	6448	protein_coding	double C2 domain beta [Source:HGNC Symbol;Acc:HGNC:2986]	-
ENSG00000179674	18.2245104279635	35.6640395296032	43.4376001251849	8.10525947508881	9.78483723893732	16.3962398047629	32.4420500275839	11.4287788395963	1.50962733534238	0.00477446178104258	0.0236711712793068	ARL14	3	160677159	160678452	+	1294	protein_coding	ADP ribosylation factor like GTPase 14 [Source:HGNC Symbol;Acc:HGNC:22974]	-
ENSG00000133640	37.5880527576747	32.7723606488246	70.7123722968126	14.1842040814054	27.5754504006415	16.3962398047629	47.024261901104	19.3852980956033	1.27240208222813	0.00486429381937937	0.0239880853230544	LRRIQ1	12	85036314	85264457	+	8793	protein_coding	leucine rich repeats and IQ motif containing 1 [Source:HGNC Symbol;Acc:HGNC:25708]	-
ENSG00000142046	34.1709570524315	15.4222873641528	12.1221209651679	60.7894460631661	41.8079409300049	41.4728418591061	20.5717884605841	48.0234096174257	-1.23555709484635	0.0055044061922276	0.0264040375790897	TMEM91	19	41350911	41384083	+	2796	protein_coding	transmembrane protein 91 [Source:HGNC Symbol;Acc:HGNC:32393]	-
ENSG00000238045	31.8928932489361	23.1334310462291	16.1628279535572	54.7105014568495	58.7090234336239	38.5793877759127	23.7297174162408	50.6663042221287	-1.10216645110798	0.00592470719151685	0.0278714121844832	AC009133.1	16	29808636	29821252	-	4039	antisense	novel transcript, antisense to C16orf53 and MVP	-
ENSG00000226243	51.2564355786473	51.086326893756	15.1526512064598	25.3289358596525	7.11624526468169	4.82242347198909	39.1651378929544	12.4225348654411	1.66639142859374	0.00598917433217675	0.0280890455761359	RPL37AP1	20	44466564	44466842	-	279	processed_pseudogene	ribosomal protein L37a pseudogene 1 [Source:HGNC Symbol;Acc:HGNC:16548]	-
ENSG00000126860	33.0319251506838	50.1224339334964	56.5698978374501	15.1973615157915	18.6801438197894	28.9345408319345	46.5747523072101	20.9373487225052	1.15626119371216	0.00611272127039389	0.0285143971387168	EVI2A	17	31317560	31321884	-	2071	protein_coding	ecotropic viral integration site 2A [Source:HGNC Symbol;Acc:HGNC:3499]	-
ENSG00000104140	28.475797543693	21.20564512571	30.3053024129197	58.7631311943939	65.8252686983056	38.5793877759127	26.6622483607742	54.3892625562041	-1.03255424634527	0.00659407828274367	0.0301719819151437	RHOV	15	40872214	40874289	-	1705	protein_coding	ras homolog family member V [Source:HGNC Symbol;Acc:HGNC:18313]	-
ENSG00000205583	42.1441803646656	15.4222873641528	16.1628279535572	46.6052419817607	53.3718394851127	61.7270204414603	24.5764318941252	53.9013673027779	-1.14861345237624	0.00669205818527375	0.0305197412213125	STAG3L1	7	75359194	75395383	+	2094	transcribed_unprocessed_pseudogene	stromal antigen 3-like 1 (pseudogene) [Source:HGNC Symbol;Acc:HGNC:33852]	-
ENSG00000102271	35.3099889541793	25.0612169667482	42.4274233780875	18.2368338189498	13.3429598712782	9.64484694397817	34.2662097663383	13.7415468780687	1.31997252891358	0.00669993413124207	0.0305383652799262	KLHL4	X	87517749	87670050	+	5818	protein_coding	kelch like family member 4 [Source:HGNC Symbol;Acc:HGNC:6355]	-
ENSG00000159167	31.8928932489361	40.483504330901	46.4681303664768	18.2368338189498	16.0115518455338	19.2896938879563	39.6148426487713	17.84602651748	1.15472865250219	0.00694595387991844	0.031399238779436	STC1	8	23841915	23854807	-	4149	protein_coding	stanniocalcin 1 [Source:HGNC Symbol;Acc:HGNC:11373]	-
ENSG00000234742	75.1761055153494	131.089442595298	66.6716653084233	74.9736501445715	18.6801438197894	34.7214489983214	90.9790711396904	42.7917476542274	1.09730193579001	0.00710871475844654	0.0319400956257998	AC144530.1	3	197850400	197850954	-	555	processed_pseudogene	ribosomal protein L17 (RPL17) pseudogene	-
ENSG00000107736	19.3635423297112	13.4945014436337	18.1831814477518	36.4736676378996	62.2671460659648	24.1121173599454	17.0137417403656	40.9509770212699	-1.27511290839304	0.00720202088418183	0.0322835584308047	CDH23	10	71396934	71815947	+	18587	protein_coding	cadherin related 23 [Source:HGNC Symbol;Acc:HGNC:13733]	-
ENSG00000278817	10.2512871157295	16.3861803244123	14.1424744593625	29.3815655971969	203.702520701513	25.0766020543432	13.5933139665014	86.0535627843512	-2.66149118920317	0.0072097610027667	0.032307825442214	AC007325.4	KI270734.1	131494	137392	+	1213	protein_coding	protein DGCR6 [Source:NCBI gene;Acc:102724770]	-
ENSG00000164362	19.3635423297112	31.808467688565	21.2137116890438	54.7105014568495	48.0346555366014	46.2952653310952	24.12857390244	49.6801407748487	-1.03450531641795	0.00726050675232052	0.0324723533879147	TERT	5	1253147	1295069	-	4602	protein_coding	telomerase reverse transcriptase [Source:HGNC Symbol;Acc:HGNC:11730]	-
ENSG00000182685	20.5025742314589	23.1334310462291	12.1221209651679	48.6315568505329	42.6974715880901	33.7569643039236	18.586042080952	41.6953309141822	-1.16527679468937	0.00729233496582681	0.0325832225451856	BRICD5	16	2209253	2211950	-	2083	protein_coding	BRICHOS domain containing 5 [Source:HGNC Symbol;Acc:HGNC:28309]	-
ENSG00000153956	41.0051484629179	48.1946480129773	52.5291908490608	24.3157784252664	16.0115518455338	27.9700561375367	47.2429957749853	22.7657954694456	1.05943998002608	0.00751210410058902	0.0332849306917126	CACNA2D1	7	81946444	82443798	-	9010	protein_coding	calcium voltage-gated channel auxiliary subunit alpha2delta 1 [Source:HGNC Symbol;Acc:HGNC:1399]	-
ENSG00000164076	14.8074147227203	25.0612169667482	16.1628279535572	32.4210379003552	54.2613701431979	39.5438724703105	18.6771532143419	42.0754268379545	-1.16777090182161	0.00764809085603298	0.0337278620888314	CAMKV	3	49857988	49870222	-	3900	protein_coding	CaM kinase like vesicle associated [Source:HGNC Symbol;Acc:HGNC:28788]	-
ENSG00000205670	17.0854785262158	76.1475438605042	13.1322977122652	11.1447317782471	14.2324905293634	7.71587755518254	35.4551066996617	11.0310332875977	1.68763881596053	0.00796200946909735	0.0347590146172131	SMIM11A	21	34375480	34407866	+	4200	protein_coding	small integral membrane protein 11A [Source:HGNC Symbol;Acc:HGNC:1293]	-
ENSG00000172748	29.6148294454407	29.880681768046	48.4884838606715	20.263148687722	8.89530658085211	15.4317551103651	35.9946650247194	14.8634034596464	1.28563141579057	0.00809047550567333	0.0351871072180663	ZNF596	8	232137	264703	+	6008	protein_coding	zinc finger protein 596 [Source:HGNC Symbol;Acc:HGNC:27268]	zf-C2H2
ENSG00000058335	23.9196699367021	20.2417521654505	20.2035349419465	39.513139941058	59.5985540917091	36.650418387117	21.4549856813663	45.2540374732947	-1.08257908316277	0.00817331748019833	0.0354807314309203	RASGRF1	15	78959947	79090773	-	9929	protein_coding	Ras protein specific guanine nucleotide releasing factor 1 [Source:HGNC Symbol;Acc:HGNC:9875]	-
ENSG00000130294	19.3635423297112	9.63892960259547	13.1322977122652	40.5262973754441	40.9184102719197	22.1831479711498	14.0449232148573	34.5426185395045	-1.30957727642546	0.00846245080909786	0.0362486287433504	KIF1A	2	240713761	240821036	-	16695	protein_coding	kinesin family member 1A [Source:HGNC Symbol;Acc:HGNC:888]	-
ENSG00000162511	13.6683828209726	28.9167888077864	41.4172466309902	9.11841690947491	8.0057759227669	12.5383010271716	28.0008060865831	9.88749795313781	1.50922836338143	0.00867938714727607	0.0369554291226743	LAPTM5	1	30732469	30757820	-	3274	protein_coding	lysosomal protein transmembrane 5 [Source:HGNC Symbol;Acc:HGNC:29612]	-
ENSG00000235526	45.5612760699087	44.3390761719392	50.5088373548661	28.3684081628108	16.901082503619	24.1121173599454	46.8030631989047	23.1272026754584	1.02255979851554	0.00900893328175154	0.0380495913879816	AL355990.2	1	110177643	110178719	-	508	antisense	novel transcript	-
ENSG00000259673	48.9783717751519	50.1224339334964	48.4884838606715	32.4210379003552	24.9068584263859	15.4317551103651	49.1964298564399	24.2532171457021	1.02282428400055	0.00915764697401678	0.0384671033055569	IQCH-AS1	15	67403619	67521844	-	6732	lincRNA	IQCH antisense RNA 1 [Source:HGNC Symbol;Acc:HGNC:44104]	-
ENSG00000159640	26.1977337401975	36.6279324898628	18.1831814477518	48.6315568505329	72.9415139629873	43.4018112479018	27.0029492259374	54.9916273538073	-1.02568804716873	0.00920317731895498	0.0386116384979842	ACE	17	63477061	63498380	+	8365	protein_coding	angiotensin I converting enzyme [Source:HGNC Symbol;Acc:HGNC:2707]	-
ENSG00000171303	38.7270846594224	51.086326893756	35.3561861484063	15.1973615157915	22.2382664521303	21.218663276752	41.7231992338616	19.5514304148913	1.0918266248295	0.00928369915343964	0.0388870873249757	KCNK3	2	26692690	26733420	+	6223	protein_coding	potassium two pore domain channel subfamily K member 3 [Source:HGNC Symbol;Acc:HGNC:6278]	-
ENSG00000250486	41.0051484629179	57.8335776155728	34.346009401309	21.2763061221081	18.6801438197894	24.1121173599454	44.3949118265999	21.3561891006143	1.05968635445647	0.00983129434259401	0.0405486143556884	FAM218A	4	164956948	164959122	+	2175	protein_coding	family with sequence similarity 218 member A [Source:HGNC Symbol;Acc:HGNC:26466]	-
ENSG00000170961	30.7538613471884	42.4112902514201	32.3256559071143	13.1710466470193	16.0115518455338	18.3252091935585	35.1636025019076	15.8359358953705	1.1518759262773	0.0111305187449492	0.0444711058679157	HAS2	8	121612116	121641390	-	4190	protein_coding	hyaluronan synthase 2 [Source:HGNC Symbol;Acc:HGNC:4819]	-
ENSG00000068831	10.2512871157295	11.5667155231146	8.08141397677858	21.2763061221081	28.4649810587268	27.9700561375367	9.96647220520754	25.9037811061239	-1.3788528445452	0.0112136028618278	0.0447166375163279	RASGRP2	11	64726911	64745456	-	6084	protein_coding	RAS guanyl releasing protein 2 [Source:HGNC Symbol;Acc:HGNC:9879]	-
ENSG00000198768	21.6416061332066	11.5667155231146	13.1322977122652	38.4999825066718	32.9126343491528	32.7924796095258	15.4468731228621	34.7350321551168	-1.17923064569874	0.0115301772727322	0.0456701573834659	APCDD1L	20	58459101	58515131	-	3942	protein_coding	APC down-regulated 1 like [Source:HGNC Symbol;Acc:HGNC:26892]	-
ENSG00000134259	31.8928932489361	15.4222873641528	15.1526512064598	43.5657696786024	43.5870022461753	43.4018112479018	20.8226106065162	43.5181943908932	-1.07623563547908	0.011636095813174	0.0459455395386828	NGF	1	115285918	115338236	-	1047	protein_coding	nerve growth factor [Source:HGNC Symbol;Acc:HGNC:7808]	-
ENSG00000171033	31.8928932489361	69.4002931386874	67.6818420555206	38.4999825066718	24.0173277683007	22.1831479711498	56.325009481048	28.2334860820408	1.00546074618381	0.0125274091784949	0.0487442228248135	PKIA	8	78516139	78605267	+	4216	protein_coding	cAMP-dependent protein kinase inhibitor alpha [Source:HGNC Symbol;Acc:HGNC:9017]	-
ENSG00000234432	15.9464466244681	20.2417521654505	11.1119442180705	28.3684081628108	56.0404314593683	26.0410867487411	15.7667143359964	36.8166421236401	-1.22583728663785	0.0126099530493973	0.0489830539851692	AC092171.3	7	5426277	5428927	-	2651	lincRNA	uncharacterized LOC100129484 [Source:NCBI gene;Acc:100129484]	-
